# Supplementary material for: Contrasting Infection Strategies in Generalist and Specialist Wasp Parasitoids of Drosophila melanogaster
Source: PLoS Pathog. 2007 Oct 26;3(10):e158. doi: 10.1371/journal.ppat.0030158 (PMC2042021; doi:10.1371/journal.ppat.0030158)
Supplement: Table S1 — (21 KB XLS) [file ppat.0030158.st001.xls]

## Sheet: Sheet1
Table S1. Overrepresented Gene Ontology (GO) Categories Among Significantly Differentially Regulated Genes
As GO categories are hierarchical and genes may belong to multiple GO categories, an effort was made to limit the list of GO categories for each treatment comparison to the most representative set.
5 hrs post-infection, Lb17 + Lh14 vs. control
Up-regulated				Down-regulated
Category	# Genes	P-value		Category	# Genes	P-value
Defense Response	12	0.015		Development	62	0
Generation of energy	43	0		- Cell biogenesis and organization	27	0.002
- Electron transport	30	0		- Gametogenesis	18	0.004
- Oxidative phosphorylation	12	0		- Organogenesis	30	0.011
Hemocyte proliferation and differentiation	3	0.045		Intracellular transport	11	0.017
Oxygen reactive species metabolism	4	0.005		Nucleic acid metabolism	76	0
Pigment metabolism	3	0.001		Translation	8	0.012
Proteolysis and peptidolysis	44	0
12 hrs post-infection, Lb17 + Lh14 vs. control
Up-regulated				Down-regulated
Category	# Genes	P-value		Category	# Genes	P-value
Behavior	8	0.004		Development	32	0.038
Development	21	0.005		- Histogenesis	8	0
- Myogenesis	3	0.044		- Organogenesis	18	0.048
- Neurogenesis	10	0		Protein modification	17	0.041
- Organogenesis	16	0		Regulation of transcription	16	0.041
Pigment metabolism	3	0.004		Response to stress	8	0.028
Signal transduction	17	0
Vesicle mediated transport	4	0.029
24 hrs post-infection, Lb17 + Lh14 vs. control
Up-regulated				Down-regulated
Category	# Genes	P-value		Category	# Genes	P-value
Generation of energy	40	0		Cell adhesion	10	0.02
- Electron transport	30	0		Cell differentiation	23	0
- Oxidative phosphorylation	9	0.001		- Regulation of cell shape	6	0.038
Pigment metabolism	4	0.025		Cell migration	13	0
Proteolysis and peptidolysis	47	0		Development	82	0
				- Cell biogenesis and organization	29	0
				- Gametogenesis	23	0
				- Histogenesis	9	0.005
				- Myogenesis	8	0.007
				- Neurogenesis	28	0
				- Organogenesis	51	0
				Nucleic acid metabolism	63	0.004
				Protein modification	52	0
				Signal transduction	42	0
				- JNK signaling	6	0.009
				- Notch signaling	4	0.003
5 hrs post-infection, Lb17 vs. Lh14
Increased expression after Lb17 attack				Decreased expression after Lb17 attack
Category	# Genes	P-value		Category	# Genes	P-value
Biosynthesis	21	0.025		Cell fate determination	5	0.018
Defense response	25	0		Chitin metabolism	8	0
- Toll signaling pathway	4	0		Structural constituent of cuticle	6	0.013
Intracellular transport	8	0.044
Proteolysis and peptidolysis	28	0
12 hrs post-infection, Lb17 vs. Lh14
Increased expression after Lb17 attack				Decreased expression after Lb17 attack
Category	# Genes	P-value		Category	# Genes	P-value
Cell adhesion	13	0.037		Cellular metabolism	174	0
Chitin metabolism	13	0		- Amine metabolism	19	0
Defense response	33	0		- Cellular biosynthesis	47	0.01
- Toll signaling pathway	5	0		- Monosaccharide metabolism	11	0.002
Pigment metabolism	4	0		- Nucleic acid metabolism	93	0.001
Proteolysis and peptidolysis	54	0		Generation of energy	28	0.009
Structural constituent of cuticle	14	0		Translation	13	0.001
24 hrs post-infection, Lb17 vs. Lh14
Increased expression after Lb17 attack				Decreased expression after Lb17 attack
Category	# Genes	P-value		Category	# Genes	P-value
Cellular biosynthesis	35	0.001		Actin cytoskeletal organization	8	0.02
- Protein biosynthesis	22	0.001		Cell death	12	0.016
Oxidative phosphorylation	5	0.046		Cell differentiation	18	0.024
RNA metabolism	12	0.006		- Cell development	7	0.04
Structural constituent of cuticle	21	0		- Regulation of cell shape	9	0.017
				Defense response	29	0.005
				Generation of energy	26	0.044
				Oxygen reactive species metabolism	6	0.036
				Proteolysis and peptidolysis	33	0.055
				Vesicle mediated transport	13	0.006
