# Supplementary material for: Contrasting Infection Strategies in Generalist and Specialist Wasp Parasitoids of Drosophila melanogaster
Source: PLoS Pathog. 2007 Oct 26;3(10):e158. doi: 10.1371/journal.ppat.0030158 (PMC2042021; doi:10.1371/journal.ppat.0030158)
Supplement: Table S2 — (A) Fold differences between treatments for genes from gene ontology categories commonly regulated after attack by Lb17 and Lh14. (B) Fold differences between treatments for genes from gene ontology categories differentially regulated after attack by Lb17 compared to Lh14. (194 KB XLS) [file ppat.0030158.st002.xls]

## Sheet: Sheet1
Table S2a. Fold Differences Between Treatments for Genes from Gene Ontology Categories Commonly Regulated After Attack by Lb17 and Lh14
Fold changes are shown for each treatment comparison, with significant values (p < 0.01) in bold. In the headings, times refer to time point post-infection.
			5 hrs	12 hrs	24 hrs	5 hrs	12 hrs	24 hrs	5 hrs	12 hrs	24 hrs	5 hrs	12 hrs	24 hrs
			Lb17	Lb17	Lb17	Lh14	Lh14	Lh14	Lb17 + Lh14	Lb17 + Lh14	Lb17 + Lh14	Lb17	Lb17	Lb17
Affy ProbeSet ID	CG Number	Gene Name	vs. control	vs. control	vs. control	vs. control	vs. control	vs. control	vs. control	vs. control	vs. control	vs. Lh14	vs. Lh14	vs. Lh14
Proeteolysis and peptidolysis
Upregulated in 5 hrs Lb17 + Lh14 vs. C or 24 hrs Lb17 + Lh14 vs. C comparisons.
1623292_at	CG33128		1.2166	1.16379	0.88357	1.23958	1.10658	0.999787	1.22804	1.13483	0.939884	0.98146	1.0517	0.883758
1623299_at	CG1794	Mmp2	1.18592	0.914521	0.969373	1.07833	0.871204	1.20718	1.13085	0.8926	1.08176	1.09977	1.04972	0.803009
1623522_at	CG11668		1.50981	1.06385	1.07075	1.33091	1.1482	1.16454	1.41754	1.10522	1.11666	1.13442	0.926536	0.91946
1623849_s_at	CG6726		1.17655	0.98388	0.804732	1.18423	1.00411	0.995424	1.18038	0.993944	0.895014	0.993516	0.979853	0.808432
1624414_at	CG10041		1.03262	0.988163	1.10332	1.01226	1.03103	1.17356	1.02238	1.00937	1.1379	1.02011	0.958427	0.940156
1624506_at	CG8871	Jon25Biii	1.23494	1.02283	0.927201	1.15855	1.06917	1.01176	1.19613	1.04574	0.968558	1.06594	0.956658	0.916425
1624578_at	CG9675		1.22608	1.0081	1.67949	1.20067	1.12246	1.30233	1.21331	1.06374	1.47893	1.02116	0.898118	1.2896
1624592_at	CG5188		1.13205	0.86597	1.20799	1.08541	0.965503	1.16042	1.10849	0.914383	1.18397	1.04297	0.89691	1.041
1625212_at	CG4653		1.54049	1.1113	1.17251	1.21468	1.18779	1.12511	1.36792	1.14891	1.14856	1.26823	0.9356	1.04213
1625264_s_at	CG6692	Cp1	1.14452	1.25963	1.15123	1.15226	1.08038	1.07817	1.14838	1.16656	1.1141	0.993285	1.16591	1.06777
1625764_at	CG17572		1.3687	1.01391	1.09697	1.20879	1.04724	1.20682	1.28626	1.03044	1.15059	1.13229	0.968177	0.90898
1625948_at	CG17633		1.39818	1.03598	0.943195	1.15532	1.03267	0.98564	1.27096	1.03432	0.964184	1.21021	1.0032	0.956936
1626093_at	CG6483	Jon65Aiii	1.12749	1.08444	0.910213	1.09278	1.00478	1.07701	1.11	1.04385	0.990107	1.03176	1.07928	0.845126
1626718_at	CG33127		1.31548	1.15843	1.38238	1.08902	1.14568	1.21496	1.19691	1.15204	1.29597	1.20795	1.01112	1.1378
1626782_at	CG17331		1.1419	1.09604	1.10016	1.08341	1.06355	1.1499	1.11227	1.07968	1.12475	1.05399	1.03055	0.956743
1626859_at	CG32374		1.67466	1.14168	1.07906	0.929792	0.959743	1.15404	1.24783	1.04676	1.11592	1.80111	1.18956	0.935031
1627432_at	CG6041		1.33796	1.02941	1.49748	1.22861	0.98929	1.17226	1.28212	1.00915	1.32493	1.089	1.04056	1.27743
1627709_at	CG30371		1.59966	1.87321	1.0519	1.45254	0.951454	0.986712	1.52433	1.33502	1.01879	1.10129	1.96879	1.06607
1628500_at	CG32483		1.25051	0.90953	1.16033	1.08167	0.95138	1.14287	1.16303	0.930219	1.15156	1.15609	0.956011	1.01528
1628608_at	CG17475		1.09162	0.928911	1.24946	1.05814	0.997291	1.34476	1.07475	0.962494	1.29623	1.03163	0.931434	0.929131
1628618_at	CG9240		1.17325	1.14059	1.15498	1.13538	1.09927	1.22957	1.15416	1.11974	1.19169	1.03335	1.03759	0.939339
1629098_at	CG7631		1.79125	1.20373	1.25998	1.43084	1.4298	0.905314	1.60093	1.31191	1.06802	1.25189	0.841893	1.39176
1629542_at	CG31821		1.80947	0.795767	1.59394	1.31576	1.2058	1.29372	1.54299	0.979561	1.436	1.37523	0.659947	1.23207
1630241_at	CG12350	Try	1.40601	1.01839	1.73099	1.19285	1.13422	1.18695	1.29505	1.07475	1.43339	1.17869	0.897883	1.45835
1630851_s_at	CG12000		1.12603	1.06911	1.08028	1.0664	1.03504	1.14245	1.09581	1.05194	1.11093	1.05593	1.03291	0.945584
1630925_at	CG1341	Rpt1	1.10527	1.05445	1.0969	1.05293	1.04929	1.13546	1.07878	1.05187	1.11601	1.04971	1.00491	0.966037
1631123_at	CG2105	Corin	0.976091	0.887938	1.21734	0.981813	1.02658	1.07291	0.978948	0.954747	1.14285	0.994171	0.864946	1.13462
1631148_at	CG9673		1.22337	0.967201	1.29686	1.12915	1.06571	1.19633	1.17532	1.01526	1.24558	1.08344	0.907562	1.08403
1631493_at	CG1548	cathD	1.33248	1.08277	0.883717	1.14423	1.01583	1.09461	1.23477	1.04877	0.983527	1.16452	1.0659	0.807336
1631555_at	CG10062		1.18307	1.01738	1.36793	1.17916	1.26413	1.13871	1.18111	1.13406	1.24807	1.00332	0.804805	1.2013
1631650_a_at	CG2056		1.31548	1.05225	0.967812	1.11648	1.0704	1.08038	1.2119	1.06128	1.02255	1.17823	0.983046	0.895807
1632152_at	CG10992		1.38274	1.01749	0.915361	1.10593	1.04725	1.02338	1.23661	1.03226	0.967864	1.2503	0.971585	0.894451
1632228_at	CG6733		1.26656	0.761459	0.746329	1.43149	0.926385	0.786905	1.3465	0.839883	0.766349	0.884782	0.821968	0.948436
1632431_s_at	CG8827	Ance	1.18598	0.979104	1.07803	1.0925	1.04026	1.09924	1.13828	1.00922	1.08858	1.08557	0.941212	0.980699
1632584_at	CG3344		1.25191	0.910719	0.811591	1.10833	0.93931	1.07819	1.17793	0.924904	0.93544	1.12954	0.969562	0.752736
1632593_at	CG32147		1.18749	0.905983	1.22935	1.14308	1.06972	1.15976	1.16507	0.984451	1.19405	1.03885	0.846938	1.06
1632695_at	CG18585		1.14234	1.27196	1.664	1.0552	1.21195	1.26699	1.09791	1.24159	1.45199	1.08259	1.04951	1.31335
1632755_at	CG31266		1.15251	0.959512	1.47307	1.11755	1.09574	1.32437	1.1349	1.02537	1.39674	1.03129	0.875675	1.11228
1633010_s_at	CG30382	Pros6	1.13723	1.07768	1.07044	1.0574	1.06589	1.0671	1.09659	1.07177	1.06877	1.0755	1.01106	1.00313
1633323_at	CG3916		1.20683	0.993352	1.12506	1.04613	1.09957	1.21587	1.12361	1.04511	1.16958	1.15361	0.903401	0.925313
1633524_a_at	CG7563	CalpA	1.31333	1.01604	1.04172	1.16026	1.15237	0.947879	1.23442	1.08206	0.993692	1.13192	0.881697	1.099
1633579_at	CG5045		1.20849	0.95712	1.15998	1.13885	1.05318	1.09665	1.17316	1.004	1.12787	1.06115	0.908794	1.05775
1633594_at	CG5378	Rpn7	1.13781	1.15651	1.18577	1.03051	1.12266	1.13093	1.08283	1.13946	1.15802	1.10412	1.03015	1.04849
1633920_at	CG5715		1.01335	4.07314	1.40907	1.28241	0.609699	1.20999	1.13997	1.57588	1.30574	0.790194	6.68059	1.16454
1633955_at	CG13374	pcl	1.60124	1.06013	1.4884	1.44017	1.09915	1.31404	1.51857	1.07946	1.39851	1.11184	0.9645	1.13269
1634795_a_at	CG1519	Pros7	1.11815	1.1132	1.10047	1.08334	1.08711	1.13453	1.10061	1.10008	1.11737	1.03214	1.024	0.969974
1634820_at	CG9327	Pros29	1.17142	1.13236	1.0223	1.08434	1.07299	1.0937	1.12704	1.10227	1.0574	1.0803	1.05533	0.934723
1634834_at	CG4053		1.07888	0.956915	1.45197	1.04912	1.20213	1.36062	1.0639	1.07254	1.40555	1.02837	0.796016	1.06714
1635769_at	CG8773		1.31049	0.940597	0.949092	1.13012	1.09283	1.06729	1.21697	1.01386	1.00646	1.1596	0.860698	0.889253
1636559_s_at	CG12323	Pros5	1.16819	1.04421	1.18849	1.08234	1.03794	1.15993	1.12445	1.04107	1.17412	1.07931	1.00603	1.02463
1636900_at	CG5390		1.25651	0.985323	1.07142	1.12482	0.972244	1.09648	1.18884	0.978761	1.08388	1.11707	1.01345	0.977138
1637279_at	CG12951		1.11191	0.94424	1.18599	1.13294	1.00127	1.20587	1.12238	0.972338	1.19589	0.981431	0.94304	0.983517
1637432_at	CG3097		1.15671	3.13165	1.58599	1.27439	0.959895	1.20667	1.21412	1.7338	1.38339	0.907656	3.26249	1.31435
1637492_at	CG18681	Try	1.42086	1.22723	1.14805	1.25242	1.10387	1.0942	1.33399	1.16391	1.1208	1.13449	1.11175	1.04921
1637986_at	CG15253		1.21221	1.14984	3.09417	1.09671	1.22432	1.59523	1.15301	1.18649	2.22169	1.10532	0.939168	1.93964
1638252_at	CG5974	pll	1.28508	1.09327	1.16264	1.14428	1.14164	1.21691	1.21264	1.11719	1.18947	1.12304	0.957632	0.9554
1638532_at	CG32376		1.76815	1.32161	1.0819	1.07104	0.962464	1.09378	1.37614	1.12783	1.08783	1.65087	1.37315	0.989142
1639196_at	CG8869	Jon25Bii	1.21325	1.04142	1.19683	1.18102	0.986965	1.32092	1.19702	1.01382	1.25735	1.02729	1.05517	0.906053
1639338_at	CG11912		1.5828	1.126	0.904371	1.22684	1.1099	0.999318	1.3935	1.11792	0.95066	1.29014	1.01451	0.904988
1639395_at	CG31269		1.46087	1.16387	1.26166	1.21733	1.14168	1.34744	1.33355	1.15272	1.30385	1.20006	1.01943	0.936337
1639641_at	CG8560		1.26025	0.973386	0.88417	1.17282	0.988191	1.03595	1.21575	0.980761	0.957057	1.07455	0.985018	0.853485
1640085_at	CG9733		1.04996	0.975329	1.26727	1.02068	1.00674	1.18414	1.03522	0.990909	1.225	1.02868	0.968802	1.0702
1640306_at	CG17477		1.46194	0.976572	1.16055	1.23651	1.12901	1.26765	1.34451	1.05003	1.21292	1.18231	0.864981	0.915514
1640355_at	CG5246		2.43424	2.1688	2.13488	1.69087	0.833591	1.67085	2.02879	1.34458	1.88867	1.43964	2.60176	1.27772
1641190_at	CG6580	Jon65Aii	1.28332	0.725719	0.831304	1.1302	1.09707	1.09045	1.20433	0.892281	0.952101	1.13548	0.661507	0.76235
1641327_at	CG9416		1.25333	1.14069	1.35779	1.20375	1.1096	1.1258	1.22829	1.12504	1.23637	1.04119	1.02802	1.20606
1641432_a_at	CG10938	ProsMA5	1.17135	1.06847	1.12369	1.06194	1.05772	1.11365	1.11531	1.06308	1.11866	1.10303	1.01016	1.00902
1641485_at	CG3422	Pros28.1	1.18574	1.12274	1.1543	1.10653	1.1394	1.1691	1.14545	1.13104	1.16167	1.07158	0.985381	0.987341
1641534_at	CG11842		0.973452	0.95275	1.12025	1.03099	0.978504	1.20019	1.00181	0.965541	1.15953	0.944196	0.97368	0.933399
1641616_at	CG8392	l(2)05070	1.14856	1.0833	1.20009	1.08478	1.06689	1.15568	1.11622	1.07507	1.17768	1.0588	1.01538	1.03843
Generation of energy
Upregulated in 5 hrs Lb17 + Lh14 vs. control or 24 hrs Lb17 + Lh14 vs. control comparisons.
1623068_at	CG4105	Cyp4e3	1.47083	0.862082	1.50183	1.22584	1.03754	1.16347	1.34276	0.945752	1.32187	1.19986	0.830888	1.29082
1623653_at	CG7625	VhaM9.7-2	1.14881	0.988327	1.11864	1.10268	1.01951	1.07767	1.12551	1.0038	1.09797	1.04183	0.969411	1.03802
1623788_at	CG7461		1.03023	0.966697	1.18827	1.07479	0.990525	1.17476	1.05228	0.978539	1.1815	0.958538	0.975944	1.0115
1623936_at	CG11024	cl	1.02729	0.836176	1.15904	1.01591	0.976281	1.14297	1.02159	0.903517	1.15097	1.0112	0.856491	1.01406
1624003_at	CG10639		1.18657	1.0179	1.07564	1.13312	1.09458	1.05011	1.15954	1.05554	1.0628	1.04717	0.929943	1.02431
1624086_at	CG8186	Vha36	1.18494	1.02993	1.27257	1.09649	1.08403	1.0583	1.13986	1.05664	1.1605	1.08067	0.950095	1.20246
1625128_a_at	CG2249		1.10288	0.94078	1.08855	1.05553	1.01867	1.04753	1.07894	0.978952	1.06784	1.04486	0.923534	1.03916
1625166_at	CG15456		1.06541	1.02788	1.15147	1.00396	1.02727	1.06638	1.03423	1.02758	1.10811	1.06121	1.0006	1.07979
1625412_at	CG4769		1.04253	0.900423	1.17141	1.04092	0.985775	1.08453	1.04172	0.942133	1.12714	1.00154	0.913416	1.08011
1625639_at	CG6737		1.1879	0.8447	1.00053	1.12512	0.977639	1.01949	1.15608	0.908742	1.00996	1.0558	0.86402	0.981402
1626022_at	CG14680	Cyp12e1	1.58734	0.972158	0.834859	1.16537	1.14334	0.907017	1.36009	1.05428	0.87019	1.36209	0.850279	0.920445
1626324_at	CG9964	Cyp309a1	1.68831	0.595184	0.551198	1.43626	0.908461	0.738177	1.55719	0.735324	0.637873	1.17549	0.655156	0.746702
1626331_at	CG7712		1.1199	0.985147	1.04261	1.14793	1.01095	1.09404	1.13383	0.997963	1.06802	0.975582	0.97448	0.952996
1626407_at	CG6523		1.1214	1.00901	1.21292	1.103	1.06529	1.10329	1.11216	1.03677	1.1568	1.01669	0.947172	1.09936
1626762_s_at	S.CX000003	cin	1.06911	0.928986	1.28502	1.04733	1.03643	1.12611	1.05816	0.981237	1.20294	1.02079	0.896335	1.14112
1627220_at	CG3944	ND23	1.13943	0.904816	1.20103	1.07653	1.0048	1.07306	1.10754	0.953499	1.13524	1.05843	0.900491	1.11926
1627227_at	CG1721	Pglym78	1.02145	0.968845	0.96249	1.06532	1.01834	1.04343	1.04315	0.993285	1.00214	0.958822	0.951395	0.922433
1627518_at	CG10219		1.16995	0.972518	1.18055	1.1663	1.01749	1.13807	1.16812	0.99475	1.15911	1.00313	0.955801	1.03733
1628014_at	CG5703		1.13352	0.922406	1.25952	1.08341	1.01968	1.14333	1.10818	0.969822	1.20002	1.04625	0.904606	1.10162
1628052_at	CG10241	Cyp6a17	1.72168	1.01645	0.686496	1.33589	1.28116	0.983459	1.51656	1.14116	0.821669	1.28879	0.793383	0.698042
1628357_at	CG6142		0.921338	1.77541	1.29754	1.35703	0.8865	1.10678	1.11816	1.25455	1.19837	0.678937	2.00272	1.17236
1629082_at	CG14407		1.09161	0.876115	1.35084	1.09168	1.01133	1.15168	1.09165	0.941299	1.24729	0.999932	0.866298	1.17293
1629121_at	CG10337		1.52857	1.14652	1.72993	1.24181	1.24882	1.18916	1.37775	1.19658	1.43428	1.23092	0.918081	1.45475
1629202_at	CG7362		1.04723	0.927253	0.98464	1.09494	0.990844	1.04716	1.07082	0.958522	1.01542	0.956432	0.935821	0.940293
1629426_s_at	CG31884	Trx-2	1.26743	1.21344	1.3183	1.08393	1.14077	1.12996	1.17209	1.17655	1.2205	1.16929	1.0637	1.16668
1629581_at	CG12079		1.15189	1.03939	1.21363	1.07452	1.13349	1.12889	1.11253	1.08542	1.1705	1.072	0.916977	1.07507
1629647_at	CG6105	l(2)06225	1.11129	1.00151	1.09752	1.10369	1.06329	1.09589	1.10749	1.03194	1.09671	1.00688	0.941892	1.00148
1629771_at	CG11821	Cyp12a5	1.71001	0.718409	0.523059	1.5563	0.908882	1.07851	1.63134	0.808053	0.751084	1.09877	0.790431	0.484981
1630695_at	CG1970		1.0931	0.940771	1.20796	1.03234	1.00117	1.07163	1.06228	0.970503	1.13775	1.05885	0.939667	1.12721
1630698_at	CG3192		1.12703	0.894898	1.17317	1.05546	1.01409	1.08535	1.09066	0.952633	1.12841	1.06781	0.882461	1.08092
1631588_at	CG3724	Pgd	0.99994	1.05097	1.6031	0.937124	1.11068	1.20032	0.968022	1.08041	1.38716	1.06703	0.946245	1.33556
1631856_a_at	CG7361	RFeSP	1.13819	1.00009	1.22187	1.04062	1.06456	1.07277	1.08831	1.03182	1.14489	1.09376	0.939445	1.13899
1632114_at	CG6042	Cyp12a4	1.49027	0.964846	0.780017	1.24438	1.09599	0.859646	1.36179	1.02833	0.818864	1.1976	0.88034	0.90737
1633269_at	CG9140		1.15888	0.958938	1.15611	1.10637	1.07754	1.08651	1.13232	1.01651	1.12077	1.04746	0.889935	1.06406
1633673_a_at	CG11154	ATPsyn-	1.13831	1.07387	1.12812	1.04865	1.10521	1.02288	1.09256	1.08943	1.07421	1.0855	0.971642	1.10288
1633973_at	CG8764	ox	1.17493	1.00539	1.25983	1.10817	1.06151	1.13743	1.14106	1.03307	1.19707	1.06024	0.947134	1.10761
1634314_s_at	CG7176	Idh	1.13094	0.873561	1.1098	1.07337	1.04423	1.09535	1.10178	0.955089	1.10255	1.05364	0.836563	1.01319
1634641_a_at	CG2140	Cyt-b5	1.13585	1.09084	1.16629	1.09508	1.09529	1.15121	1.11528	1.09306	1.15873	1.03723	0.995942	1.0131
1634794_at	CG10924		1.37299	0.693159	0.833562	1.29309	1.01641	1.15194	1.33244	0.839367	0.979903	1.06179	0.681965	0.723619
1634939_at	CG13077		1.13108	0.910908	2.08162	0.733861	1.14282	1.586	0.911075	1.0203	1.81699	1.54128	0.797067	1.31249
1635023_at	CG3560		1.11928	0.996328	1.13858	1.0989	1.02683	1.06118	1.10904	1.01146	1.0992	1.01855	0.970295	1.07294
1635075_at	CG6852		1.09579	0.993671	1.02281	1.14023	0.977172	1.20549	1.11779	0.985387	1.1104	0.961021	1.01688	0.848458
1635137_a_at	CG5946		1.07293	1.09015	1.31527	0.949239	1.0654	1.1511	1.00919	1.0777	1.23045	1.13031	1.02323	1.14262
1635692_s_at	CG9364	Treh	1.29577	1.11537	0.859492	1.26936	0.974215	0.80827	1.2825	1.04241	0.833488	1.02081	1.14489	1.06337
1636029_s_at	CG9172		1.16888	1.01099	1.22656	1.08647	1.10142	1.07856	1.12692	1.05524	1.15018	1.07584	0.917893	1.13722
1636351_at	CG17333		0.980545	0.996057	1.6681	1.00265	1.17176	1.18315	0.991536	1.08034	1.40485	0.977954	0.850053	1.40988
1636845_at	CG8885		1.03044	0.873655	1.25958	1.04705	0.973843	1.1648	1.03871	0.92239	1.21127	0.98414	0.897122	1.08137
1636925_at	CG31477		1.23395	1.00422	1.29759	1.17424	0.946572	1.11002	1.20373	0.974971	1.20015	1.05085	1.0609	1.16898
1637024_at	CG7007	VhaPPA1-1	1.12364	0.979753	1.10716	1.07355	1.0425	1.02273	1.09831	1.01064	1.06411	1.04666	0.939812	1.08255
1637142_at	CG9547		1.1257	0.761714	1.05722	1.06522	1.06286	1.03955	1.09505	0.899774	1.04835	1.05678	0.716666	1.017
1638067_a_at	CG5261		0.955717	0.907938	1.14059	1.04296	0.98081	1.14664	0.998384	0.943671	1.14361	0.916354	0.925703	0.994719
1638529_at	CG1065	Scs	1.0515	0.866887	1.10574	1.02723	1.07011	1.08899	1.0393	0.963151	1.09733	1.02362	0.810095	1.01539
1639067_at	CG11589	VhaM9.7-1	1.23881	1.27879	1.1078	1.23734	0.957211	1.08095	1.23807	1.10638	1.09429	1.00119	1.33596	1.02484
1639415_at	CG4104	Tps1	1.11204	0.92891	1.29501	1.25691	1.30907	1.20844	1.18226	1.10273	1.25098	0.884739	0.709597	1.07164
1639477_s_at	CG3321		1.06079	0.944904	1.01647	1.06534	0.982191	1.03858	1.06306	0.963367	1.02746	0.995728	0.962037	0.978713
1639507_at	CG6666		1.12907	0.97625	1.163	1.09611	1.04454	1.08572	1.11247	1.00982	1.1237	1.03007	0.934621	1.07118
1639788_at	CG8210	Vha14	1.12126	0.969303	1.19332	1.07418	1.02435	1.10716	1.09747	0.996445	1.14943	1.04383	0.946263	1.07783
1639944_at	CG11466	Cyp9f2	1.50864	1.08145	0.750254	1.30393	1.07263	1.08309	1.40255	1.07703	0.901441	1.157	1.00822	0.692695
1639962_a_at	CG14724	CoVa	1.15472	0.940889	1.18748	1.12141	1.00066	1.14407	1.13794	0.970312	1.16558	1.0297	0.940272	1.03794
1640549_at	CG2827	Tal	0.97651	0.941897	1.45729	1.0325	1.06328	1.17416	1.00412	1.00075	1.30809	0.945768	0.885843	1.24113
1640672_at	CG11015		1.09059	0.963984	1.18894	1.06928	1.06002	1.09643	1.07988	1.01086	1.14175	1.01993	0.909405	1.08437
1641291_at	CG7430		1.03561	0.942141	1.21634	1.02738	1.09978	1.08744	1.03149	1.01791	1.15009	1.00801	0.856665	1.11854
1641328_at	CG4412	ATPsyn-Cf6	1.08192	0.982263	1.04373	1.0474	1.00644	1.01739	1.06452	0.99428	1.03048	1.03295	0.975973	1.02589
1641370_s_at	CG4199		1.08891	0.998177	1.15113	1.02275	1.03615	1.16963	1.05532	1.01699	1.16034	1.06469	0.963353	0.984183
1641428_at	CG3616	Cyp9c1	1.26678	0.816038	0.865086	1.10491	0.960722	1.03956	1.18308	0.88543	0.948317	1.14651	0.849401	0.832169
1641506_at	CG12400		1.16041	0.943119	1.21972	1.09702	1.00455	1.12741	1.12827	0.973348	1.17266	1.05779	0.938851	1.08187
1641714_at	CG12338		1.20612	0.93777	1.0906	1.16407	1.22298	1.04869	1.18491	1.07092	1.06944	1.03612	0.76679	1.03997
Development
Downregulated in 5 hrs Lb17 + Lh14 vs. control, 12 hrs Lb17 + Lh14 vs. control, or 24 hrs Lb17 + Lh14 vs. control comparisons.
1622909_at	CG2699	Pi3K21B	0.802478	0.878776	0.712561	0.864014	1.12071	0.829456	0.832678	0.992396	0.76879	0.928779	0.784126	0.859071
1622939_at	CG13387	emb	0.749664	0.808486	0.593498	0.847481	0.984962	0.76704	0.797073	0.892372	0.674712	0.884579	0.820829	0.773751
1622949_at	CG12212	peb	0.862892	1.02827	0.813651	0.815864	1.06805	0.853954	0.839049	1.04797	0.833559	1.05764	0.962752	0.952805
1623411_at	CG12052	lola	0.977049	0.833239	0.995669	0.962384	0.903842	1.08602	0.969689	0.867823	1.03986	1.01524	0.921885	0.916809
1623436_a_at	CG5461	bun	0.965373	1.32848	0.843566	0.762643	1.01912	0.671261	0.858042	1.16356	0.752498	1.26583	1.30357	1.25669
1623525_at	CG5109	Pcl	0.888373	1.02013	0.808644	0.854291	1.06355	0.842892	0.871165	1.04161	0.82559	1.03989	0.959176	0.959369
1623545_at	CG9193	mus209	0.890679	0.790157	0.951835	0.892206	1.03121	0.952328	0.891442	0.902671	0.952081	0.998289	0.766245	0.999483
1623842_a_at	CG1830	PhK	0.838011	0.799693	0.69732	0.816302	0.942544	0.853693	0.827085	0.868185	0.771555	1.02659	0.848441	0.816828
1623857_at	CG33180	Ranbp16	0.943681	0.909992	0.830956	0.971861	1.02141	0.876886	0.957667	0.964094	0.853612	0.971005	0.890915	0.947622
1624021_a_at	CG1725	dlg1	0.788667	0.844875	0.636715	0.821975	0.945997	0.788376	0.805149	0.894007	0.708499	0.959479	0.893105	0.807628
1624033_at	CG7727	Appl	0.791215	1.26325	0.576576	0.803138	1.00605	0.650614	0.797154	1.12734	0.612477	0.985155	1.25566	0.886204
1624139_at	CG1830	PhK	0.765455	0.676194	0.701976	0.861341	0.833472	1.07171	0.811984	0.750725	0.86736	0.888678	0.811297	0.655006
1624153_at	CG2803	Tina-1	0.775332	0.832635	1.18627	0.912007	1.07175	1.05451	0.840898	0.944655	1.11845	0.850138	0.776896	1.12495
1624244_at	CG10539	S6k	0.797879	1.07185	0.780965	0.787122	1.07885	0.7757	0.792482	1.07534	0.778328	1.01367	0.99351	1.00679
1624300_s_at	CG7892	nmo	0.845496	0.941558	0.678437	0.896612	0.94323	0.751167	0.870679	0.942394	0.713876	0.94299	0.998228	0.903176
1624361_s_at	CG3845	l(2)01424	0.816926	0.920406	0.593062	0.662398	0.993691	0.708976	0.735616	0.956347	0.648434	1.23329	0.92625	0.836505
1624471_s_at	CG12051	Act42A	1.0767	0.938917	0.886147	0.968634	0.933034	0.910358	1.02124	0.935971	0.898171	1.11157	1.0063	0.973406
1624533_s_at	CG8651	trx	0.873823	1.04678	0.54735	1.00462	1.09948	0.709706	0.936944	1.07281	0.623264	0.8698	0.952066	0.771234
1624686_a_at	CG32498	dnc	0.538439	1.00951	0.5257	0.56951	0.991476	0.593093	0.553756	1.00045	0.558381	0.945443	1.01819	0.886371
1624703_at	CG31481	pb	0.979279	0.90352	0.9653	0.919661	0.936782	0.925843	0.949002	0.920001	0.945366	1.06483	0.964493	1.04262
1624714_at	CG5965	woc	0.813558	0.823824	0.815875	0.899444	0.998597	1.02548	0.855424	0.907011	0.914694	0.904512	0.824981	0.795601
1624731_s_at	CG33205		0.815477	0.820838	0.783969	0.846288	0.889693	0.88157	0.83074	0.854572	0.831338	0.963593	0.922608	0.889288
1624774_a_at	CG3665	Fas2	0.885212	0.837473	0.653845	0.8824	0.951789	0.7687	0.883805	0.892804	0.70895	1.00319	0.879893	0.850586
1624840_at	CG17797	Acp29AB	0.950429	0.868747	0.941093	0.956882	0.900336	0.948497	0.95365	0.884401	0.944787	0.993256	0.964914	0.992194
1625092_at	CG16992	mthl6	0.902304	0.944703	0.782256	0.865582	0.894984	0.672095	0.883752	0.919507	0.725086	1.04242	1.05555	1.16391
1625116_at	CG7981	trol	0.594787	0.773835	0.531349	0.687818	0.934951	0.730225	0.639614	0.850587	0.6229	0.864745	0.827674	0.727651
1625127_at	CG2252	fs(1)h	0.6444	1.04715	0.517344	0.718362	0.978604	0.672116	0.680377	1.0123	0.589674	0.897041	1.07004	0.769724
1625386_at	CG5102	da	0.893756	0.82913	0.818727	0.947052	0.893544	0.939436	0.920018	0.860734	0.877007	0.943724	0.927912	0.871509
1625387_s_at	CG6376	E2f	0.911555	0.800305	0.968887	0.87633	0.968572	1.11232	0.893769	0.880428	1.03813	1.0402	0.826274	0.871047
1625515_a_at	CG8544	sd	0.849445	0.862158	0.846942	0.672512	1.03215	0.77858	0.755819	0.943335	0.812042	1.26309	0.835299	1.0878
1625775_a_at	CG3954	csw	0.988332	1.02568	0.787562	0.911675	1.15256	0.818476	0.94923	1.08727	0.802871	1.08408	0.889917	0.96223
1625970_at	CG4114	ex	1.20445	1.09022	0.749581	1.13025	1.15443	0.82122	1.16676	1.12187	0.784583	1.06566	0.944385	0.912765
1626001_at	CG1634	Nrg	0.757402	0.956962	0.842287	0.88498	0.920028	0.933193	0.81871	0.938314	0.886576	0.85584	1.04014	0.902587
1626016_s_at	CG1539	spdo	0.860662	0.948032	0.648127	0.958597	0.921059	0.856329	0.90831	0.934448	0.74499	0.897835	1.02929	0.756867
1626150_at	CG1374	tsh	0.953954	0.938544	0.865535	0.964749	1.0151	0.90898	0.959337	0.976071	0.886992	0.988811	0.924583	0.952205
1626246_s_at	CG4170	vig	0.742536	0.854039	1.02922	0.752855	1.00131	0.936585	0.747678	0.924747	0.981812	0.986293	0.852922	1.09891
1626349_at	CG1977	Spec	0.830002	0.78008	0.829048	0.822444	0.941929	0.906516	0.826215	0.857193	0.866917	1.00919	0.828173	0.914543
1626397_at	CG32019	bt	0.698957	0.798727	0.559227	0.874292	0.843022	0.775861	0.781724	0.820575	0.658697	0.799455	0.947457	0.720782
1626617_at	CG3929	dx	0.908967	0.758805	0.753452	0.964889	0.913908	1.03746	0.936511	0.832753	0.884126	0.942043	0.830286	0.726245
1627259_a_at	CG6824	ovo	1.21489	1.25504	0.718208	0.994964	1.08396	0.821592	1.09944	1.16637	0.768163	1.22104	1.15783	0.874166
1627324_at	CG12052	lola	0.868391	1.15756	0.702239	0.716591	1.11822	0.623007	0.788848	1.13772	0.661438	1.21184	1.03518	1.12718
1627328_at	CG31695	scw	1.00301	0.86741	1.06632	1.00398	0.877048	1.06035	1.0035	0.872216	1.06333	0.99904	0.989011	1.00563
1627394_s_at	CG3166	aop	1.06945	1.02581	0.776662	0.947081	1.02456	0.851378	1.00641	1.02519	0.813162	1.1292	1.00122	0.912242
1627571_at	CG7450	CrebA	1.22111	1.0522	0.706346	1.04822	1.11954	0.851005	1.13137	1.08535	0.775309	1.16494	0.939847	0.830014
1627599_at	CG6899	Ptp4E	0.915042	1.13742	0.922897	0.920255	1.02157	0.943952	0.917645	1.07794	0.933365	0.994336	1.1134	0.977694
1627676_at	CG1074		0.777481	0.842161	1.16456	0.896906	0.956798	1.0756	0.835061	0.897651	1.1192	0.866848	0.880186	1.08271
1627840_a_at	CG15792	zip	0.981933	1.0124	0.683869	0.897698	0.988297	0.839143	0.938871	1.00027	0.757538	1.09383	1.02439	0.814962
1628053_at	CG33193	sav	1.01254	0.784882	0.938472	1.00264	0.883997	1.14072	1.00758	0.832967	1.03467	1.00987	0.887879	0.822701
1628143_a_at	CG6775	rg	0.784425	0.85774	0.65439	0.826256	0.978548	0.886736	0.805069	0.916155	0.761756	0.949373	0.876544	0.737976
1628160_a_at	CG9696	dom	0.781735	0.942622	0.83987	0.868363	1.13388	0.795608	0.823911	1.03384	0.817439	0.900239	0.831322	1.05563
1628340_s_at	CG8597	lark	0.85936	0.934976	0.845124	0.874326	1.0612	0.878912	0.866811	0.996089	0.861852	0.982882	0.881057	0.961557
1628453_at	CG2221		0.967169	0.896188	0.57267	0.91701	0.912636	0.8374	0.941756	0.904375	0.692498	1.0547	0.981978	0.683867
1628465_a_at	CG3960		0.814703	0.885478	0.633545	0.87293	0.924366	0.826544	0.843314	0.904713	0.723639	0.933297	0.95793	0.766498
1628489_at	CG4974	dally	0.913951	0.742243	0.714195	0.840988	1.06004	0.813783	0.876711	0.88702	0.762364	1.08676	0.700205	0.877624
1628671_a_at	CG1915	sls	0.65827	0.797068	0.446388	0.528752	0.883357	0.564661	0.589968	0.839104	0.502054	1.24495	0.902316	0.790542
1628937_s_at	CG9412	rin	0.704028	0.9678	0.711943	0.685196	1.04796	0.716164	0.694548	1.00708	0.714051	1.02748	0.92351	0.994106
1629306_at	CG5675	X11L	0.872727	0.885314	0.79639	0.871002	1.00495	0.804547	0.871864	0.943239	0.800458	1.00198	0.88095	0.989862
1629307_s_at	CG15532	hdc	0.553386	0.951514	0.496946	0.638666	0.918983	0.764554	0.594499	0.935107	0.616394	0.866472	1.0354	0.649981
1629503_s_at	CG4268	Pitslre	0.862417	1.00283	0.785739	0.876863	1.08536	0.900354	0.86961	1.04328	0.841096	0.983525	0.923962	0.872701
1629523_at	CG12052	lola	1.04643	0.897137	0.743764	1.03407	1.02228	0.758811	1.04023	0.957666	0.751249	1.01195	0.877585	0.98017
1629754_s_at	CG9343	Trl	0.758551	0.966406	0.64699	0.786868	0.991176	0.842583	0.77258	0.978712	0.738338	0.964014	0.975009	0.767865
1629966_at	CG8365	E(spl)	0.940762	0.755239	0.893208	1.00577	0.833247	1.08676	0.972722	0.793285	0.985241	0.935367	0.906381	0.821903
1630142_at	CG9224	sog	0.693135	0.88781	0.781238	0.766402	0.94342	0.882226	0.728849	0.915192	0.830198	0.904401	0.941055	0.885531
1630160_at	CG3665	Fas2	0.807538	0.79115	0.681111	0.820027	0.873199	0.830308	0.813758	0.831163	0.752019	0.98477	0.906036	0.82031
1630166_s_at	CG10480	Bj1	0.867262	0.806043	1.1136	0.8991	1.06733	0.958557	0.883038	0.927531	1.03317	0.964589	0.755196	1.16175
1630305_at	CG10002	fkh	0.870701	1.13885	0.615329	0.876164	1.00311	0.751196	0.873428	1.06883	0.679877	0.993765	1.13532	0.819131
1630415_at	CG1070	Alhambra	1.08146	0.876052	0.894052	0.963459	0.81782	0.937154	1.02075	0.846436	0.915349	1.12247	1.0712	0.954008
1630774_s_at	CG2621	sgg	0.741188	1.10318	0.658327	0.811338	1.10221	0.744721	0.77547	1.10269	0.700193	0.913537	1.00088	0.883992
1630990_at	CG3411	bs	0.872033	0.867189	0.951878	0.911287	0.963236	0.995304	0.891444	0.913952	0.973349	0.956924	0.900287	0.956369
1631055_at	CG4379	Pka-C1	0.553401	1.21938	0.435725	0.598382	1.13067	0.571033	0.575452	1.17419	0.498812	0.924828	1.07845	0.763048
1631095_at	CG3886	Psc	0.922638	0.907063	0.82605	0.932939	1.00007	0.925411	0.927774	0.952434	0.87432	0.988958	0.906995	0.892631
1631371_s_at	CG5411	Pde8	0.738279	1.15746	0.670377	0.941668	0.957547	0.769858	0.833795	1.05277	0.718397	0.784011	1.20878	0.87078
1631498_a_at	CG14307	fru	0.39971	1.43768	0.605961	0.680523	1.01561	0.650048	0.521548	1.20835	0.627618	0.587358	1.41558	0.932178
1631502_at	CG4158	wor	0.957528	0.991806	0.784418	1.02436	1.06156	0.866602	0.990381	1.02609	0.824486	0.934756	0.934295	0.905166
1631524_a_at	CG17117	hth	0.905155	1.03761	0.751259	0.980825	1.08063	0.818058	0.942231	1.0589	0.783947	0.92285	0.960182	0.918344
1631568_a_at	CG32717	sdt	0.867415	0.955872	0.763166	1.02035	0.940804	0.779241	0.94078	0.948308	0.771162	0.850116	1.01602	0.97937
1632100_s_at	CG9949	sina	0.913136	0.988828	0.805384	0.978161	0.911624	0.904209	0.94509	0.949442	0.853367	0.933523	1.08469	0.890706
1632191_s_at	CG9325	hts	0.857916	0.850415	0.776104	0.865167	0.935298	0.890124	0.861534	0.891847	0.831161	0.991618	0.909245	0.871905
1632196_at	CG9749	Abi	0.89641	0.865579	0.742161	0.913827	0.980682	0.954736	0.905076	0.921335	0.841765	0.980941	0.882629	0.777346
1632381_at	CG14226	dome	1.18802	0.787548	0.88922	1.04949	0.811964	0.884092	1.11661	0.799663	0.886652	1.132	0.969929	1.0058
1632602_s_at	CG6671	AGO1	0.798029	0.877163	0.674429	0.860814	0.919219	0.748124	0.828827	0.897945	0.710321	0.927064	0.954248	0.901493
1632796_s_at	CG1765	EcR	0.830273	1.63064	0.628199	1.07648	1.23196	0.842094	0.945397	1.41735	0.727325	0.771281	1.32361	0.745996
1632854_s_at	CG5939	Prm	0.863899	0.749333	0.746197	0.863858	0.904223	0.911211	0.863879	0.823143	0.824586	1.00005	0.828703	0.818907
1632859_a_at	CG14307	fru	0.541323	1.14685	0.897022	0.789877	0.943452	0.906063	0.653895	1.04019	0.901531	0.685326	1.21559	0.990021
1632955_at	CG1830	PhK	0.939015	0.818803	0.665864	0.814475	1.00716	0.761856	0.874531	0.90811	0.712245	1.15291	0.812982	0.874002
1633020_at	CG4620	unk	1.06877	1.15781	0.810715	0.798594	1.0985	0.7503	0.923858	1.12776	0.779923	1.33832	1.05399	1.08052
1633229_a_at	CG1864	Hr38	0.850396	0.740004	0.786382	0.886213	0.805247	1.00693	0.86812	0.771937	0.889848	0.959584	0.918978	0.780973
1633351_at	CG10384		1.10511	0.88036	1.05436	1.01701	0.904057	1.03952	1.06015	0.89213	1.04692	1.08663	0.973789	1.01427
1633383_at	CG10704	toe	1.0164	0.820342	0.982225	1.05769	0.912477	1.027	1.03684	0.865184	1.00436	0.960959	0.899027	0.956401
1633443_s_at	CG2082		0.848564	0.937192	0.706	0.900782	0.968402	0.915237	0.874283	0.952669	0.803839	0.94203	0.967772	0.771384
1633501_s_at	CG6235	tws	0.955901	0.940416	0.732677	0.950731	1.06355	0.774176	0.953312	1.00009	0.753141	1.00544	0.884223	0.946395
1633852_at	CG4396	fne	0.686351	1.37007	0.608606	0.750096	1.12348	0.65356	0.717516	1.24066	0.630683	0.915018	1.21949	0.931217
1633948_a_at	CG10079	Egfr	0.870308	0.806166	0.695664	0.982417	0.857831	0.891753	0.924665	0.831597	0.787629	0.885884	0.939772	0.780108
1634092_at	CG3654		0.820561	0.825902	0.742475	0.899112	0.902963	0.874804	0.858939	0.863573	0.805928	0.912634	0.914657	0.848732
1634102_at	CG1915	sls	0.569688	0.634302	0.45947	0.737449	0.730451	0.692765	0.648164	0.680681	0.564185	0.772513	0.86837	0.663242
1634290_a_at	CG1771	mew	0.747811	0.945807	0.981524	0.862465	0.995934	0.926202	0.803095	0.970547	0.953462	0.867063	0.949668	1.05973
1634351_at	CG7860		0.913533	0.634976	0.558756	0.91827	0.823281	1.08313	0.915898	0.723024	0.777948	0.994841	0.771275	0.515873
1634413_at	CG1849	run	0.917121	1.10938	1.01865	0.931099	1.08712	0.921672	0.924084	1.0982	0.968947	0.984987	1.02048	1.10522
1634454_at	CG6303	Bruce	0.915087	0.726991	0.642366	0.995666	0.87872	0.903652	0.954527	0.799263	0.761889	0.919071	0.827329	0.710856
1634495_s_at	CG12052	lola	0.875755	0.785202	0.662838	0.801397	0.924344	0.764914	0.837751	0.851937	0.712049	1.09279	0.84947	0.866552
1634526_a_at	CG6433	qua	1.02557	1.15678	0.783855	1.08185	0.915183	0.83018	1.05333	1.02892	0.806685	0.947985	1.26399	0.944199
1634654_at	CG14472	poe	0.795089	0.789295	0.563502	0.91799	0.867237	0.816787	0.854332	0.827348	0.678425	0.86612	0.910126	0.6899
1634659_at	CG3619	Dl	0.785377	0.937701	0.738949	0.830039	1.0706	0.782182	0.807399	1.00195	0.760258	0.946192	0.875861	0.944728
1634944_at	CG5504	l(2)tid	0.802483	0.882867	1.43476	0.868512	1.0985	0.965154	0.834845	0.9848	1.17676	0.923974	0.803701	1.48656
1634962_s_at	CG9325	hts	0.855833	1.08452	0.776038	0.832784	1.1187	0.812868	0.84423	1.10148	0.79424	1.02768	0.969445	0.954691
1635000_at	CG9480	Glycogenin	0.739548	0.730436	0.686849	0.795148	0.857841	0.931827	0.766844	0.79158	0.800015	0.930076	0.851481	0.737099
1635156_s_at	CG3263	Pka-R1	0.820067	0.96297	0.793183	0.780769	1.11429	0.948072	0.800177	1.03587	0.867176	1.05033	0.864201	0.836627
1635240_at	CG8567	Deaf1	0.730322	1.07359	0.796609	0.675961	1.00514	0.76718	0.702616	1.0388	0.781756	1.08042	1.0681	1.03836
1635340_at	CG9450	tud	0.598605	1.10349	0.491901	0.59696	0.998407	0.534361	0.597782	1.04964	0.512692	1.00276	1.10525	0.92054
1635445_at	CG1915	sls	0.799973	0.755283	0.45431	0.849822	0.833699	0.696098	0.824521	0.793523	0.562356	0.941342	0.905943	0.652653
1635448_at	CG5395	nmd	0.864364	0.793348	1.19819	0.930135	0.93353	1.0707	0.896647	0.860589	1.13265	0.929289	0.849837	1.11907
1635638_s_at	CG17762	tomosyn	0.764337	0.940931	0.735965	0.751914	1.02512	0.888779	0.7581	0.982125	0.808771	1.01652	0.917872	0.828062
1635677_a_at	CG1921	sty	0.844055	0.86014	1.03155	0.886859	1.00029	1.04447	0.865192	0.92757	1.03799	0.951735	0.859894	0.987638
1635754_at	CG11987	tgo	0.936439	0.99685	0.72069	0.951885	0.930194	0.833995	0.944131	0.962946	0.775275	0.983773	1.07166	0.864142
1635766_at	CG2637	Fs(2)Ket	0.664658	0.805488	0.612894	0.738953	0.970024	0.782807	0.700822	0.883936	0.69266	0.899459	0.83038	0.782943
1635796_a_at	CG1759	cad	0.922406	0.856317	0.829215	1.04857	0.922845	0.937496	0.983466	0.888959	0.881695	0.879681	0.92791	0.8845
1635954_at	CG6450	lva	0.975591	0.746617	0.667217	0.940647	0.872989	0.846106	0.95796	0.807334	0.751356	1.03715	0.855243	0.788574
1636034_at	CG9696	dom	0.796819	0.843042	0.861738	0.845688	0.867459	0.893958	0.82089	0.855164	0.8777	0.942215	0.971853	0.963958
1636122_at	CG8146	Socs16D	0.835985	1.00514	0.873529	0.879221	1.0568	0.891344	0.85733	1.03065	0.882392	0.950824	0.951112	0.980013
1636146_at	CG1634	Nrg	0.847837	0.564388	0.741698	1.00757	0.826263	1.0975	0.924261	0.682886	0.902227	0.841465	0.683062	0.675807
1636332_at	CG4898	Tm1	0.949852	0.790683	0.657446	0.947618	0.867305	0.901369	0.948734	0.828108	0.769806	1.00236	0.911656	0.729386
1636809_at	CG6944	Lam	0.810989	0.808735	0.936655	0.900469	0.931307	1.06504	0.854558	0.86786	0.998787	0.90063	0.868387	0.879454
1636905_at	CG5481	lea	0.920009	0.901053	0.568539	0.96713	1.0186	0.815952	0.943275	0.958026	0.681102	0.951277	0.884598	0.69678
1636984_at	CG32092		0.83067	0.778034	0.817344	0.777817	0.721516	0.863574	0.803809	0.749242	0.840141	1.06795	1.07833	0.946467
1636998_at	CG17579	sca	0.863416	0.923663	0.840307	0.890612	0.898455	0.957261	0.876908	0.910972	0.89688	0.969464	1.02806	0.877825
1637078_a_at	CG9610	Poxm	0.991264	0.888684	0.983927	0.962201	0.895184	1.0432	0.976625	0.891928	1.01313	1.0302	0.992739	0.943184
1637095_at	CG15818		1.12243	0.931637	0.661939	1.29348	0.999032	0.762865	1.20493	0.964746	0.710612	0.867761	0.932539	0.867702
1637204_at	CG2005	Ptp99A	0.894362	1.01758	0.801359	1.03541	1.07071	0.799592	0.962304	1.04381	0.800475	0.863778	0.950374	1.00221
1637322_at	CG31349	pyd	0.751455	1.50368	0.479292	0.567577	1.2405	0.47062	0.653076	1.36577	0.474936	1.32397	1.21215	1.01843
1637478_s_at	CG31000	heph	1.07537	0.77111	0.526351	0.904353	1.07691	0.671916	0.98616	0.91127	0.594697	1.1891	0.716042	0.783359
1637537_at	CG10443	Lar	0.9206	1.08044	0.787987	0.923982	1.01864	0.808596	0.922289	1.04909	0.798225	0.99634	1.06067	0.974513
1637539_a_at	CG7449	hbs	0.67812	1.31411	0.89558	0.823109	1.1282	0.876322	0.747105	1.21761	0.885898	0.823852	1.16479	1.02198
1637619_s_at	CG17800	Dscam	0.751095	0.940568	0.601566	0.891726	1.01345	0.730651	0.818396	0.976328	0.662974	0.842294	0.928086	0.823328
1637658_at	CG6530	mthl3	1.43001	0.8944	0.906592	1.32296	0.964042	0.95701	1.37545	0.928568	0.93146	1.08092	0.927761	0.947317
1637897_at	CG6292	CycT	0.698033	0.914605	0.695325	0.736209	0.944872	0.858092	0.716867	0.929616	0.772433	0.948146	0.967967	0.810316
1637987_at	CG10192		0.904426	1.1287	0.537536	0.821854	1.04258	0.606537	0.862152	1.08479	0.570995	1.10047	1.08259	0.886238
1638100_s_at	CG1228	Ptpmeg	0.931778	0.814561	0.80504	1.05726	0.872944	1.02917	0.992537	0.843247	0.910235	0.881316	0.93312	0.782219
1638600_at	CG4063	ebi	0.887969	0.886278	0.862994	0.939934	0.973195	0.867344	0.913582	0.92872	0.865166	0.944714	0.91069	0.994985
1638639_a_at	CG10293	how	0.834586	1.0034	0.927473	0.839399	0.980122	0.886593	0.836989	0.991691	0.906803	0.994266	1.02374	1.04611
1638824_a_at	CG4211	nonA	1.13674	0.873351	0.827371	1.06233	1.05079	0.870922	1.09891	0.957971	0.848867	1.07004	0.831137	0.949995
1639047_at	CG33106	mask	0.738167	1.05648	0.545288	0.842188	1.13379	0.578499	0.788464	1.09445	0.561648	0.876488	0.93182	0.94259
1639306_s_at	CG17090		0.892497	1.13236	0.642961	0.908696	1.07466	0.794842	0.90056	1.10313	0.714879	0.982174	1.0537	0.808916
1639333_at	CG3935	al	0.882757	0.85175	0.891484	0.952682	0.886888	1.0328	0.917054	0.869141	0.959543	0.926602	0.960381	0.863174
1639402_a_at	CG5462	scrib	1.01917	0.879654	1.06352	1.02526	0.884622	1.06508	1.02221	0.882134	1.0643	0.994063	0.994384	0.99853
1639554_at	CG3333	Nop60B	0.670357	0.958043	1.22774	0.801132	1.06858	0.891646	0.732833	1.01181	1.04628	0.836762	0.896554	1.37694
1639741_at	CG6096	HLHm5	0.948203	0.785441	1.06622	0.97655	0.845341	1.04392	0.962272	0.814841	1.05501	0.970972	0.929141	1.02136
1639785_s_at	CG1624	dpld	0.77409	0.621663	0.604662	0.932267	0.689056	0.813158	0.849505	0.654493	0.701203	0.830331	0.902195	0.743597
1639913_at	CG7503	Con	0.980995	1.04027	0.898101	0.848054	1.046	0.893756	0.912106	1.04313	0.895926	1.15676	0.994514	1.00486
1639930_at	CG33197	mbl	0.790816	1.06027	0.831805	0.813141	0.991105	0.773159	0.801901	1.0251	0.801946	0.972545	1.06979	1.07585
1640168_at	CG9454		0.876012	0.887403	0.886788	0.987361	1.06758	0.932365	0.930022	0.973331	0.909291	0.887225	0.831228	0.951117
1640223_a_at	CG7981	trol	0.521269	0.669061	0.521254	0.65172	0.839413	0.682713	0.582857	0.749412	0.596546	0.799836	0.797058	0.763505
1640256_at	CG9748	bel	0.879306	0.826856	1.0322	0.739651	1.0122	0.902703	0.806461	0.914845	0.965284	1.18881	0.816893	1.14346
1640280_at	CG12052	lola	1.04794	0.763162	0.665211	0.798893	0.961301	0.74553	0.91498	0.856521	0.704226	1.31174	0.793884	0.892266
1640418_at	CG18740	mor	0.929939	0.714129	0.743366	0.963866	0.875829	1.04977	0.94675	0.790857	0.883381	0.964801	0.815375	0.708123
1640419_at	CG4032	Abl	0.981047	0.859412	0.80102	0.922276	0.871213	0.927151	0.951208	0.865292	0.861781	1.06372	0.986455	0.863959
1640627_at	CG17941	ds	1.07635	0.93259	0.647975	1.02318	0.984596	0.854835	1.04943	0.95824	0.744252	1.05197	0.947181	0.758012
1640999_at	CG5813	chif	0.973236	0.959468	0.795079	1.06667	0.92785	0.807281	1.01888	0.943526	0.801157	0.912402	1.03408	0.984886
1641048_a_at	CG9660	toc	0.967535	1.00155	0.825881	1.10291	0.995378	0.901931	1.03301	0.998458	0.863068	0.877252	1.0062	0.915681
1641068_a_at	CG6134	spz	0.915754	0.933312	0.758625	0.849425	0.966221	0.692241	0.881966	0.949624	0.724673	1.07809	0.965941	1.0959
1641114_at	CG33197	mbl	0.586605	1.02307	0.493407	0.667901	0.907749	0.606556	0.625935	0.963688	0.547064	0.878281	1.12705	0.813456
1641226_a_at	CG33106	mask	0.863699	1.06001	0.667342	0.887917	1.10403	0.716177	0.875724	1.0818	0.691328	0.972725	0.960126	0.931812
1641253_at	CG7524	Src64B	0.873013	0.957632	0.850758	0.671457	0.975389	0.864978	0.765631	0.96647	0.857839	1.30018	0.981795	0.98356
1641344_a_at	CG2102	cas	0.758276	1.01261	0.863426	0.869528	1.02863	0.832788	0.811999	1.02059	0.847968	0.872055	0.984432	1.03679
1641510_at	CG5092	Tor	0.789315	0.820205	0.89367	0.92735	0.904947	0.933193	0.855553	0.861535	0.913218	0.851151	0.906357	0.957647
1641531_at	CG9325	hts	0.794526	0.984337	0.757923	0.883772	0.992094	0.823834	0.837962	0.988208	0.790192	0.899017	0.992181	0.919994
1641566_s_at	CG3979	Indy	0.727618	0.928151	0.967445	0.870323	1.07132	1.06091	0.795778	0.997171	1.0131	0.836032	0.866358	0.911897
1641609_at	CG12052	lola	0.938342	0.774061	0.689637	0.899958	1.0545	0.768305	0.918949	0.903464	0.727909	1.04265	0.734055	0.897608
Table S2b. Fold Differences Between Treatments for Genes from Gene Ontology Categories Differentially Regulated After Attack by Lb17 Compared to Lh14
Fold changes are shown for each treatment comparison, with significant values (p < 0.01) in bold. In the headings, times refer to time point post-infection.
			5 hrs	12 hrs	24 hrs	5 hrs	12 hrs	24 hrs	5 hrs	12 hrs	24 hrs	5 hrs	12 hrs	24 hrs
			Lb17	Lb17	Lb17	Lh14	Lh14	Lh14	Lb17 + Lh14	Lb17 + Lh14	Lb17 + Lh14	Lb17	Lb17	Lb17
Affy ProbeSet ID	CG Number	Gene Name	vs. control	vs. control	vs. control	vs. control	vs. control	vs. control	vs. control	vs. control	vs. control	vs. Lh14	vs. Lh14	vs. Lh14
Proteolysis and peptidolysis
Increased expression after Lb17 attack in 5 hrs Lb17 vs. Lh14 or 12 hrs Lb17 vs. Lh14 comparisons.
1623421_at	CG6347		1.18297	18.5274	1.06542	1.62626	0.957794	1.07579	1.38702	4.21254	1.07059	0.727418	19.3439	0.990355
1623540_at	CG31704		0.64458	2.12192	1.26953	1.0183	0.85972	0.969135	0.81017	1.35065	1.10921	0.632997	2.46815	1.30997
1623756_at	CG17239		1.22009	1.0407	1.09988	1.03054	1.01802	1.04973	1.12132	1.0293	1.07451	1.18393	1.02228	1.04778
1623871_at	CG18563		10.999	6.5634	1.11102	0.883416	0.813835	1.00856	3.11716	2.31117	1.05855	12.4505	8.06477	1.1016
1624088_at	CG3108		0.882837	15.0997	0.950861	0.667635	1.03422	0.976896	0.767732	3.95176	0.963791	1.32233	14.6001	0.973349
1624515_at	CG6461		0.953047	1.54879	1.22651	0.938484	1.04143	1.14045	0.945737	1.27002	1.1827	1.01552	1.48718	1.07546
1624619_s_at	CG31780		3.14554	2.74237	1.65485	0.663235	0.633498	0.753444	1.44438	1.31806	1.11662	4.74273	4.32893	2.19638
1624816_at	CG30283		0.885542	1.45737	1.62717	0.983953	0.905452	1.01481	0.933452	1.14873	1.28502	0.899984	1.60955	1.60342
1624824_at	CG6298		1.5281	1.42659	0.992386	1.14681	1.12571	1.04729	1.3238	1.26725	1.01947	1.33247	1.26728	0.947577
1624846_at	CG10764		4.41315	5.36801	1.53369	0.847796	0.889176	0.667889	1.93428	2.18474	1.01209	5.20544	6.03706	2.29632
1624875_at	CG3650		0.772476	1.44116	1.01678	0.928393	0.696202	1.05533	0.846854	1.00167	1.03588	0.832057	2.07004	0.963472
1625075_at	CG9761	Nep2	1.10325	2.72862	1.05124	1.1896	0.879817	0.959062	1.14561	1.54942	1.00409	0.927419	3.10135	1.09611
1625104_at	CG6763	cdc16	1.0589	1.89369	1.52079	1.09128	0.585829	0.978027	1.07497	1.05327	1.21958	0.97033	3.23249	1.55496
1625130_at	CG8170		0.839503	8.62234	0.91701	1.30442	1.02284	0.972117	1.04645	2.96973	0.944161	0.643582	8.42977	0.943312
1625264_s_at	CG6692	Cp1	1.14452	1.25963	1.15123	1.15226	1.08038	1.07817	1.14838	1.16656	1.1141	0.993285	1.16591	1.06777
1625698_at	CG6639		41.9403	14.6238	7.97698	0.852321	0.777587	1.13255	5.97884	3.37214	3.00572	49.2072	18.8067	7.04338
1626000_at	CG6508		0.484038	3.27142	1.07614	1.02827	0.893629	0.988772	0.705494	1.70981	1.03153	0.470731	3.66083	1.08836
1626052_at	CG1102		1.56794	0.94396	0.776331	1.03922	1.06347	1.04189	1.27649	1.00194	0.899361	1.50876	0.887619	0.74512
1626272_s_at	CG3066		2.85606	1.3203	1.30004	1.08513	1.12142	1.11895	1.76045	1.2168	1.2061	2.632	1.17735	1.16184
1626402_at	CG31427		0.973073	1.14196	1.0798	0.968829	0.739897	1.02179	0.970948	0.919203	1.0504	1.00438	1.54341	1.05677
1626420_at	CG8563		0.664511	1.90223	1.60284	1.06016	0.769639	1.17783	0.839338	1.20997	1.374	0.626801	2.47159	1.36085
1626488_s_at	CG10230	Rpn9	1.08812	1.0262	1.10976	1.00256	1.08409	1.10383	1.04446	1.05475	1.10679	1.08534	0.946605	1.00537
1626718_at	CG33127		1.31548	1.15843	1.38238	1.08902	1.14568	1.21496	1.19691	1.15204	1.29597	1.20795	1.01112	1.1378
1626903_at	CG3355		1.22395	20.468	0.957986	1.21258	0.329349	1.00368	1.21825	2.59637	0.980565	1.00937	62.1468	0.954478
1627281_at	CG3117		1.95391	2.00747	1.40691	0.894845	0.761839	0.836612	1.32229	1.23668	1.08492	2.18352	2.63503	1.68168
1627709_at	CG30371		1.59966	1.87321	1.0519	1.45254	0.951454	0.986712	1.52433	1.33502	1.01879	1.10129	1.96879	1.06607
1628178_a_at	CG4793		14.9715	6.65934	1.80061	0.96849	0.865581	0.899042	3.80786	2.40087	1.27233	15.4587	7.69348	2.00281
1628258_at	CG14526		1.77275	1.43534	1.1103	1.0611	1.00368	0.999139	1.37152	1.20026	1.05325	1.67068	1.43007	1.11126
1628500_at	CG32483		1.25051	0.90953	1.16033	1.08167	0.95138	1.14287	1.16303	0.930219	1.15156	1.15609	0.956011	1.01528
1628506_a_at	CG33161		0.698176	1.93059	1.14674	0.967762	0.557166	1.22293	0.821991	1.03714	1.18422	0.721434	3.46502	0.937698
1628952_s_at	CG10772	Fur1	1.03065	1.09815	0.801702	0.943	0.863887	0.828078	0.985853	0.974002	0.814783	1.09295	1.27118	0.968147
1629618_at	CG12256		0.860181	2.65494	1.0588	1.17457	0.651122	1.0438	1.00516	1.3148	1.05127	0.732336	4.07749	1.01437
1630320_at	CG18211	Try	1.23443	1.15496	1.04792	1.09729	1.06717	1.04465	1.16384	1.1102	1.04628	1.12499	1.08226	1.00314
1631415_at	CG30414		1.16677	1.01185	1.07537	0.967732	0.97373	1.136	1.0626	0.992609	1.10527	1.20568	1.03915	0.946634
1632152_at	CG10992		1.38274	1.01749	0.915361	1.10593	1.04725	1.02338	1.23661	1.03226	0.967864	1.2503	0.971585	0.894451
1632210_at	CG30091		8.82673	6.0763	1.02249	1.06847	1.0281	0.841087	3.07101	2.49941	0.927365	8.2611	5.91022	1.21568
1632933_at	CG6865		0.812666	1.62086	1.06216	0.863572	0.299414	1.06503	0.837732	0.696641	1.06359	0.941052	5.41343	0.997308
1632966_at	CG8213		1.03954	17.2508	0.991517	1.31332	0.807959	0.958852	1.16844	3.73335	0.975048	0.791542	21.3511	1.03407
1633038_at	CG5863		1.08352	1.30326	1.10545	1.09025	0.982213	1.0934	1.08688	1.13141	1.09941	0.993819	1.32686	1.01102
1633546_at	CG5197		0.951917	2.92798	1.14037	1.29367	0.653345	1.09117	1.10972	1.38311	1.1155	0.735825	4.48153	1.04509
1633769_at	CG4613		1.73924	4.00552	1.17592	1.37021	0.908968	1.01443	1.54374	1.90811	1.09219	1.26932	4.40667	1.15919
1633920_at	CG5715		1.01335	4.07314	1.40907	1.28241	0.609699	1.20999	1.13997	1.57588	1.30574	0.790194	6.68059	1.16454
1634355_at	CG17404		1.05852	1.35405	1.13873	1.12808	0.909093	1.03898	1.09274	1.10948	1.08771	0.938338	1.48945	1.096
1634726_s_at	CG18478		4.26671	5.77749	3.08932	0.968851	0.638648	0.805505	2.03318	1.92088	1.57749	4.40389	9.04643	3.83527
1634848_at	CG16705		5.96684	2.93117	0.807492	1.02487	1.15272	1.01329	2.4729	1.83816	0.904557	5.82203	2.54282	0.796901
1635453_at	CG13095		3.27633	3.14699	1.02704	2.30849	1.35367	0.612461	2.75016	2.06397	0.793108	1.41925	2.32479	1.6769
1635594_at	CG5255		1.02664	3.28803	1.14791	1.28482	0.795643	1.03575	1.1485	1.61743	1.09039	0.799048	4.13254	1.10829
1636154_at	CG30090		1.85384	1.4287	1.03186	0.845954	0.836693	0.873801	1.2523	1.09333	0.94955	2.19141	1.70755	1.18089
1636410_at	CG3505		1.45262	0.937101	0.825418	1.10331	0.903342	1.13079	1.26597	0.920067	0.966112	1.3166	1.03737	0.72995
1636460_at	CG10475	Jon65Ai	1.29018	0.993947	1.00731	1.06883	1.06603	1.05594	1.1743	1.02936	1.03134	1.2071	0.932384	0.953952
1636653_at	CG1857	nec	2.74214	1.36779	1.048	0.923047	1.12489	0.960585	1.59095	1.24041	1.00334	2.97075	1.21593	1.091
1636689_at	CG4259		1.58947	1.38698	1.36803	0.794266	0.784236	0.83376	1.12359	1.04294	1.06799	2.00118	1.76857	1.6408
1636943_s_at	CG18525	Spn5	0.766218	2.01413	1.16914	1.21981	0.951088	1.17884	0.966767	1.38406	1.17398	0.628146	2.11771	0.99177
1636946_at	CG6687		2.91577	2.48458	1.07041	0.896615	0.991012	0.895988	1.61689	1.56916	0.979322	3.25197	2.50711	1.19466
1637358_at	CG10232		1.56582	1.94501	1.36484	1.05465	1.00618	0.982337	1.28507	1.39894	1.1579	1.48468	1.93306	1.38938
1637492_at	CG18681	Try	1.42086	1.22723	1.14805	1.25242	1.10387	1.0942	1.33399	1.16391	1.1208	1.13449	1.11175	1.04921
1637757_at	CG10280		0.852607	9.36734	1.07134	1.3226	1.13339	1.00639	1.06191	3.25836	1.03835	0.644644	8.26486	1.06454
1638098_at	CG31954		1.02987	1.83073	1.18652	1.12289	1.01327	1.11166	1.07537	1.36199	1.14848	0.917165	1.80675	1.06734
1638453_at	CG9849		1.18933	0.837119	1.07628	1.05343	0.959416	1.05187	1.11932	0.896184	1.064	1.12901	0.87253	1.0232
1638473_at	CG4386		1.32862	13.171	0.866998	1.437	0.954313	1.06031	1.38175	3.54531	0.958796	0.924583	13.8016	0.81768
1638512_at	CG4316	Sb	0.885324	2.07357	1.05657	1.20021	1.14337	1.06506	1.03081	1.53976	1.06081	0.737641	1.81356	0.992027
1638661_at	CG6457	yip7	1.19274	1.1878	1.01188	1.11634	1.01671	1.09414	1.15391	1.09893	1.05221	1.06844	1.16827	0.924816
1639043_at	CG11824		1.38393	1.28642	0.893286	1.16692	0.839645	1.03768	1.2708	1.0393	0.962779	1.18596	1.5321	0.860851
1639232_s_at	CG11956	SP1029	1.09158	2.13707	1.26761	1.07783	0.846963	1.09752	1.08469	1.34537	1.1795	1.01276	2.52321	1.15498
1639643_at	CG18557		1.43046	1.22119	0.999513	1.04418	0.892189	0.951235	1.22215	1.04381	0.975075	1.36994	1.36876	1.05075
1639734_at	CG4017		0.952556	2.45892	1.04358	1.18233	0.867693	1.04993	1.06124	1.46068	1.04675	0.805663	2.83386	0.993957
1639907_at	CG11951		0.983673	1.28668	1.1653	0.897037	0.742035	1.00795	0.939356	0.977119	1.08377	1.09658	1.73399	1.15611
1640355_at	CG5246		2.43424	2.1688	2.13488	1.69087	0.833591	1.67085	2.02879	1.34458	1.88867	1.43964	2.60176	1.27772
1640402_at	CG6696		1.15608	2.02913	1.41372	1.27698	0.950599	1.20586	1.21503	1.38884	1.30566	0.905329	2.13458	1.17237
1640470_s_at	CG18734	Fur2	0.702262	1.3893	0.874105	1.09905	0.904755	0.948511	0.878532	1.12115	0.910548	0.638974	1.53555	0.921554
1641052_at	CG7170	Jon66Cii	1.72395	1.05884	0.846844	0.916483	0.712449	1.20131	1.25697	0.868546	1.00862	1.88105	1.4862	0.704934
1641225_at	CG7432		0.885332	2.68818	1.14489	1.3202	0.943431	1.07477	1.08112	1.59252	1.10928	0.670606	2.84936	1.06523
1641616_at	CG8392	l(2)05070	1.14856	1.0833	1.20009	1.08478	1.06689	1.15568	1.11622	1.07507	1.17768	1.0588	1.01538	1.03843
Proteolysis and peptidolysis
Decreased expression after Lb17 attack in 24 hrs Lb17 vs. Lh14 comparison.
1622960_at	CG14902	decay	1.00565	0.865527	0.805772	1.05729	0.961983	1.01639	1.03115	0.912481	0.904976	0.951163	0.899732	0.792774
1623648_s_at	CG1009	Psa	0.8926	0.949184	0.730376	1.03232	0.921027	0.984139	0.959921	0.934999	0.847816	0.864655	1.03057	0.742147
1624590_at	CG17134		1.85796	0.835816	0.520609	1.46948	0.931312	1.07048	1.65234	0.882273	0.746526	1.26436	0.89746	0.486332
1626052_at	CG1102		1.56794	0.94396	0.776331	1.03922	1.06347	1.04189	1.27649	1.00194	0.899361	1.50876	0.887619	0.74512
1626093_at	CG6483	Jon65Aiii	1.12749	1.08444	0.910213	1.09278	1.00478	1.07701	1.11	1.04385	0.990107	1.03176	1.07928	0.845126
1626780_s_at	CG4678		1.32439	1.16729	0.784474	1.2634	0.974453	0.99465	1.29353	1.06652	0.883333	1.04827	1.19789	0.788693
1629464_a_at	CG32473		0.901916	0.854393	0.796493	0.963715	0.982034	1.063	0.932304	0.915993	0.92015	0.935874	0.870024	0.749286
1629779_at	CG7586	Mcr	0.951974	0.760362	0.757983	1.01432	1.0003	1.00647	0.982655	0.872117	0.873432	0.938529	0.760137	0.753114
1629886_s_at	CG10033	for	0.913609	0.997678	0.836478	1.05562	1.01959	1.08161	0.982051	1.00857	0.951182	0.865471	0.978508	0.773361
1630460_at	CG15873		0.865327	1.04874	0.955185	0.894666	1.15744	1.13222	0.879875	1.10175	1.03994	0.967207	0.906086	0.843639
1630598_at	CG18179		1.14523	0.302904	0.250388	1.35739	1.14605	1.20321	1.24681	0.589188	0.548881	0.843697	0.264304	0.2081
1632540_at	CG7754	Try	1.1674	1.01511	0.891236	1.11965	1.13362	1.24824	1.14327	1.07273	1.05474	1.04265	0.895466	0.713995
1632584_at	CG3344		1.25191	0.910719	0.811591	1.10833	0.93931	1.07819	1.17793	0.924904	0.93544	1.12954	0.969562	0.752736
1632710_s_at	CG4572		1.16308	0.966025	0.965564	1.01602	1.02074	1.08135	1.08707	0.993007	1.02182	1.14475	0.946395	0.892923
1633233_a_at	CG15817		0.961131	0.868096	0.939422	0.983884	1.0025	1.14391	0.972441	0.932881	1.03664	0.976874	0.86593	0.821239
1634454_at	CG6303	Bruce	0.915087	0.726991	0.642366	0.995666	0.87872	0.903652	0.954527	0.799263	0.761889	0.919071	0.827329	0.710856
1635183_at	CG1865	Spn43Ab	1.40265	0.926898	1.07683	1.17588	1.08499	1.19423	1.28427	1.00284	1.13401	1.19285	0.854288	0.901689
1636258_at	CG8550		0.990619	0.592924	0.51197	1.20066	0.885252	1.13847	1.09059	0.724491	0.763454	0.825063	0.669779	0.449701
1636410_at	CG3505		1.45262	0.937101	0.825418	1.10331	0.903342	1.13079	1.26597	0.920067	0.966112	1.3166	1.03737	0.72995
1637246_a_at	CG32627		0.997668	0.89864	0.606928	1.19894	0.947318	0.962762	1.09369	0.922658	0.764413	0.832123	0.948614	0.630402
1637349_at	CG7762	Rpn1	0.983244	0.908998	0.831723	0.987774	0.976209	1.02867	0.985506	0.942004	0.92497	0.995414	0.931151	0.808541
1637470_at	CG4420		1.01986	0.847995	0.704825	0.994592	0.991065	0.965837	1.00715	0.916743	0.825073	1.02541	0.855639	0.729755
1637592_at	CG10073		0.116813	0.336014	0.115199	0.321725	1.75659	0.47512	0.19386	0.76827	0.233952	0.363084	0.191288	0.242463
1638321_s_at	CG4847		1.18806	0.712831	0.881552	1.21571	1.2704	1.11455	1.2018	0.95162	0.991229	0.977252	0.561107	0.790949
1638413_at	CG18180		0.765194	0.478905	0.519357	0.936677	0.982673	1.17499	0.846605	0.686008	0.781178	0.816924	0.48735	0.442009
1638473_at	CG4386		1.32862	13.171	0.866998	1.437	0.954313	1.06031	1.38175	3.54531	0.958796	0.924583	13.8016	0.81768
1639071_a_at	CG7486	Dredd	1.02709	0.832145	0.892856	1.00876	0.919852	1.05079	1.01789	0.8749	0.968608	1.01817	0.90465	0.849701
1639641_at	CG8560		1.26025	0.973386	0.88417	1.17282	0.988191	1.03595	1.21575	0.980761	0.957057	1.07455	0.985018	0.853485
1640399_at	CG3775		0.619364	0.434287	0.55914	1.0373	0.791857	0.951131	0.801541	0.586424	0.729257	0.597091	0.548441	0.587869
1640541_at	CG1945	faf	0.697902	0.8257	0.666049	0.944347	1.0133	0.976109	0.811826	0.914705	0.80631	0.739031	0.814859	0.682351
1640710_at	CG3455	Rpt4	1.04235	1.12939	0.942836	1.01508	1.08842	1.06831	1.02862	1.10872	1.00361	1.02687	1.03764	0.88255
1640956_at	CG4725		0.866614	0.940085	0.693114	0.992988	0.955543	1.02912	0.927651	0.947783	0.84457	0.872733	0.983823	0.673502
1641053_s_at	CG6863	tok	0.70978	0.641316	0.756862	1.12958	1.00691	0.935099	0.895405	0.803585	0.841274	0.62836	0.636914	0.809393
Defense response
Upregulated in 5 hrs Lb17 + Lh14 vs. control comparison.
1628884_at	CG11709	PGRP-SA	2.56635	0.795259	0.719063	1.94723	1.09784	1.31095	2.23545	0.934379	0.970905	1.31795	0.724388	0.548505
1633545_at	CG7496	PGRP-SD	2.83684	1.38943	0.978041	3.40149	1.65496	1.19507	3.10637	1.5164	1.08112	0.833999	0.839555	0.818394
1638252_at	CG5974	pll	1.28508	1.09327	1.16264	1.14428	1.14164	1.21691	1.21264	1.11719	1.18947	1.12304	0.957632	0.9554
1636926_s_at	CG5848	cact	1.43064	0.991054	0.82542	1.22581	1.24972	1.22088	1.32427	1.1129	1.00386	1.1671	0.793023	0.676086
1631475_at	CG7629	AttD	1.06493	0.887299	0.863337	1.09934	0.926127	0.95945	1.082	0.906505	0.910126	0.968703	0.958075	0.899825
1632719_at	CG1373	CecC	5.85344	0.963164	1.0098	2.98705	1.36796	1.30039	4.18145	1.14786	1.14592	1.9596	0.704086	0.776541
1635827_s_at	CG4257	Stat92E	1.37326	1.06092	0.75756	1.15581	1.18948	0.922045	1.25985	1.12336	0.835765	1.18814	0.891917	0.821609
1639671_at	CG12919	egr	1.45732	0.886432	0.652518	1.17009	0.95328	0.862888	1.30583	0.919249	0.750367	1.24548	0.929875	0.756203
1628257_s_at	CG12013	PHGPx	1.21855	0.934623	0.966467	1.16723	1.01118	1.10194	1.19262	0.972147	1.03198	1.04397	0.924293	0.877057
1634107_at	CG3083	Prx6005	1.14592	1.08798	1.18364	1.0609	1.0008	1.03135	1.10259	1.04348	1.10488	1.08015	1.08711	1.14766
1634207_at	CG16799		1.20126	0.794594	0.893097	1.09367	0.95171	1.15084	1.1462	0.869611	1.01381	1.09837	0.834912	0.776037
1641540_a_at	CG7668		1.26974	0.955315	1.04526	1.14076	1.09016	1.14012	1.20352	1.02051	1.09166	1.11306	0.876305	0.916801
Defense response
Increased expression after Lb17 attack in 5 hrs Lb17 vs. Lh14 or 12 hrs Lb17 vs. Lh14 comparisons.
1622893_at	CG16844	IM3	9.12326	10.0164	1.14702	0.870546	1.68362	1.21909	2.81819	4.10655	1.18251	10.4799	5.9493	0.940884
1623710_at	CG5847		0.430898	4.16235	0.529556	1.03984	0.846632	0.876684	0.669377	1.87723	0.681361	0.414388	4.91637	0.604044
1625130_at	CG8170		0.839503	8.62234	0.91701	1.30442	1.02284	0.972117	1.04645	2.96973	0.944161	0.643582	8.42977	0.943312
1625470_s_at	CG1520	WASp	0.8933	1.51449	0.902042	1.1343	0.97877	1.01664	1.00662	1.21751	0.957627	0.787532	1.54735	0.88728
1625757_at	CG31492		0.838081	1.3791	1.1801	1.20016	1.00751	1.21608	1.00291	1.17875	1.19795	0.69831	1.36883	0.970413
1626052_at	CG1102		1.56794	0.94396	0.776331	1.03922	1.06347	1.04189	1.27649	1.00194	0.899361	1.50876	0.887619	0.74512
1626272_s_at	CG3066		2.85606	1.3203	1.30004	1.08513	1.12142	1.11895	1.76045	1.2168	1.2061	2.632	1.17735	1.16184
1626319_a_at	CG18279	IM10	7.31716	2.58194	1.70733	0.890267	1.07607	0.90972	2.5523	1.66684	1.24627	8.21906	2.39942	1.87676
1626345_at	CG15231	IM4	8.36233	6.29116	1.92678	0.83815	0.51919	1.16136	2.64743	1.80729	1.49589	9.97713	12.1173	1.65906
1626546_s_at	CG5492	Tsp74F	0.502301	2.13378	1.13371	1.10139	0.793382	1.07651	0.743792	1.30112	1.10474	0.456063	2.68948	1.05314
1626903_at	CG3355		1.22395	20.468	0.957986	1.21258	0.329349	1.00368	1.21825	2.59637	0.980565	1.00937	62.1468	0.954478
1627271_at	CG13422		5.87537	5.68607	0.5	0.974446	0.759783	0.374137	2.39275	2.0785	0.432514	6.02945	7.48381	1.33641
1628018_at	CG7002	Hml	0.884314	1.01528	0.685939	0.499213	0.586971	0.513196	0.664426	0.771971	0.593314	1.77142	1.72969	1.3366
1628194_at	CG2918		1.05346	0.796258	0.718197	0.663517	1.03758	0.727623	0.836057	0.908947	0.722894	1.5877	0.767415	0.987045
1629530_at	CG15066	IM23	15.4236	10.582	0.61881	0.846732	1.07541	0.449689	3.61381	3.37344	0.527515	18.2154	9.83997	1.37608
1630066_at	CG4302		1.09372	1.30401	1.43386	1.0136	0.95164	1.22719	1.05289	1.11398	1.32651	1.07905	1.37027	1.16841
1630067_a_at	CG7052	TepII	4.90174	3.48027	0.699152	1.12935	0.993675	0.815526	2.35282	1.85964	0.7551	4.34033	3.50243	0.857301
1630260_at	CG31832		1.05747	3.27006	2.21	0.789858	0.603209	0.869401	0.91392	1.40447	1.38614	1.33881	5.42111	2.54198
1630845_at	CG11793	Sod	1.22525	0.997941	1.13341	1.10581	1.08895	1.09191	1.164	1.04245	1.11247	1.10801	0.916424	1.038
1631280_at	CG9095		1.1408	5.76957	0.883094	1.2334	0.640002	0.852247	1.1862	1.9216	0.867533	0.924925	9.01493	1.03619
1631821_at	CG4099	Sr-CI	0.820302	1.47163	1.09629	0.577844	0.671409	0.563159	0.688481	0.994017	0.785737	1.41959	2.19186	1.94667
1632933_at	CG6865		0.812666	1.62086	1.06216	0.863572	0.299414	1.06503	0.837732	0.696641	1.06359	0.941052	5.41343	0.997308
1633053_at	CG18108	IM1	23.9644	11.2009	1.98822	0.816517	0.905125	0.777966	4.4235	3.18405	1.24369	29.3496	12.3749	2.55566
1634029_at	CG15902	Ugt86Dj	1.42426	1.08569	1.33828	1.11806	1.07808	1.2385	1.26191	1.08188	1.28742	1.27387	1.00706	1.08056
1634107_at	CG3083	Prx6005	1.14592	1.08798	1.18364	1.0609	1.0008	1.03135	1.10259	1.04348	1.10488	1.08015	1.08711	1.14766
1634552_at	CG10363	TepIV	1.46298	1.56897	0.871563	1.02212	0.681151	0.733061	1.22284	1.03378	0.799318	1.43132	2.30341	1.18894
1634554_at	CG4421	GstD8	1.39939	1.16137	1.19561	1.15545	1.0977	1.07351	1.27158	1.12908	1.13291	1.21113	1.058	1.11374
1635494_at	CG5779	Bc	1.02039	0.644731	0.584083	0.629307	0.979439	1.04239	0.801338	0.794653	0.780284	1.62146	0.658265	0.56033
1635549_at	CG31509	TotA	38.3845	15.0912	3.05755	0.2632	0.195784	0.23935	3.17849	1.7189	0.855468	145.838	77.0809	12.7744
1636528_at	CG5520	Gp93	1.48981	0.712431	0.851974	0.890764	1.01145	0.900818	1.15199	0.848876	0.876055	1.67251	0.704364	0.945778
1636572_at	CG3131		0.837134	1.24672	1.00423	1.13154	0.885179	1.0645	0.973268	1.05051	1.03393	0.739819	1.40844	0.943382
1636653_at	CG1857	nec	2.74214	1.36779	1.048	0.923047	1.12489	0.960585	1.59095	1.24041	1.00334	2.97075	1.21593	1.091
1636991_s_at	CG2727	emp	0.713703	1.44372	0.904661	1.06673	1.04239	0.989032	0.87254	1.22675	0.945906	0.669059	1.38501	0.914694
1637198_at	CG10345		0.645576	1.77827	1.02463	0.976096	0.943889	1.02255	0.793816	1.29557	1.02359	0.661386	1.88398	1.00204
1637551_at	CG1887		0.636015	1.70741	0.909628	1.0381	0.872529	0.917796	0.812555	1.22056	0.913703	0.612675	1.95685	0.9911
1637650_at	CG4164		1.4231	0.794686	0.964258	0.946472	0.950877	0.975049	1.16057	0.869281	0.969638	1.50359	0.83574	0.988932
1637734_at	CG18096	TepI	12.2222	19.5841	3.82888	0.579023	0.755638	0.503043	2.66025	3.84688	1.38784	21.1083	25.9173	7.61143
1638006_at	CG10211		0.785886	2.45833	0.602537	1.15874	0.885326	0.978728	0.954273	1.47527	0.767932	0.678225	2.77676	0.615633
1638512_at	CG4316	Sb	0.885324	2.07357	1.05657	1.20021	1.14337	1.06506	1.03081	1.53976	1.06081	0.737641	1.81356	0.992027
1639043_at	CG11824		1.38393	1.28642	0.893286	1.16692	0.839645	1.03768	1.2708	1.0393	0.962779	1.18596	1.5321	0.860851
1639072_at	CG1594	hop	1.50544	0.906057	0.80498	1.00493	0.968445	0.86067	1.22998	0.936732	0.832359	1.49806	0.935578	0.935295
1639147_s_at	CG30438		1.23604	3.90261	0.970872	1.37695	1.29736	0.859126	1.30459	2.25013	0.913291	0.897661	3.00811	1.13007
1639321_s_at	CG5490	Tl	2.50088	1.37879	0.82078	1.11863	1.00978	0.867892	1.67259	1.17995	0.844008	2.23566	1.36543	0.945717
1639323_at	CG31508	TotC	65.5787	74.4163	28.1568	0.932509	0.877614	1.03701	7.82002	8.08138	5.40359	70.3249	84.7939	27.152
1639769_at	CG16936		1.25071	0.991287	1.04395	1.0775	1.17095	1.0697	1.16088	1.07738	1.05674	1.16075	0.846567	0.975928
1639823_at	CG3331	e	1.0623	1.38483	1.25429	1.02215	0.860561	1.14219	1.04203	1.09166	1.19693	1.03928	1.60922	1.09814
1640360_at	CG18106	IM2	8.36229	11.2495	1.36187	0.713782	2.22798	0.967546	2.44312	5.00637	1.1479	11.7155	5.0492	1.40756
1640654_at	CG31770	hemese	1.12245	1.4628	1.5164	0.608072	0.735367	0.765906	0.826154	1.03716	1.07769	1.84592	1.98921	1.97988
1641259_at	CG5210	Chit	1.05368	1.10851	0.777795	1.02471	0.938034	0.897783	1.03909	1.01972	0.835638	1.02828	1.18174	0.866351
1641481_at	CG6633	Ugt86Dd	1.41293	1.08148	0.943832	1.07891	1.07754	1.08801	1.23467	1.07951	1.01336	1.30959	1.00366	0.867487
1641563_at	CG8286		1.37707	0.802584	0.910308	0.921427	0.980069	1.03436	1.12644	0.886898	0.970353	1.49449	0.818906	0.88007
1641653_at	CG1520	WASp	1.02495	1.54908	0.982518	1.17683	0.997479	1.07945	1.09827	1.24305	1.02985	0.87094	1.553	0.910198
Defense response
Decreased expression after Lb17 attack in 24 hrs Lb17 vs. Lh14 comparison.
1623957_s_at	CG8938	GstS1	1.09685	0.906086	0.712977	1.11243	1.10058	0.972552	1.10461	0.99861	0.832711	0.985995	0.82328	0.733099
1625587_at	CG15106	Jheh3	0.900804	0.701211	0.752299	0.880479	0.980489	0.980106	0.890584	0.829174	0.858681	1.02308	0.715165	0.767569
1626052_at	CG1102		1.56794	0.94396	0.776331	1.03922	1.06347	1.04189	1.27649	1.00194	0.899361	1.50876	0.887619	0.74512
1626253_at	CG11512	GstD4	0.94058	0.613819	0.643756	0.901546	0.792397	1.02263	0.920856	0.697415	0.811372	1.0433	0.774636	0.629511
1626382_s_at	CG13887		1.15266	0.870802	0.884836	1.07308	0.969901	1.02945	1.11216	0.919017	0.954409	1.07416	0.897825	0.859522
1626416_a_at	CG4533	l(2)efl	1.22497	0.796116	0.658172	1.03491	0.957527	1.08646	1.12594	0.8731	0.845622	1.18364	0.831429	0.605796
1626724_at	CG32687		1.01837	0.793982	0.720831	1.1778	1.0078	0.979504	1.09519	0.894526	0.840272	0.864637	0.787834	0.735914
1626821_s_at	CG6489	Hsp70	0.295931	0.814428	0.534079	0.638175	1.08535	0.715752	0.434575	0.940181	0.618279	0.463714	0.750381	0.746179
1626844_at	CG5748	Hsf	1.07874	0.968352	0.963094	1.07734	1.04586	1.03944	1.07804	1.00636	1.00054	1.0013	0.925894	0.926549
1627242_at	CG4533	l(2)efl	0.939552	0.880964	0.736507	0.90353	0.944046	0.973133	0.921365	0.91196	0.846593	1.03987	0.933179	0.756841
1627376_at	CG11992	Rel	1.32486	0.823632	0.733312	1.18474	1.0177	0.997986	1.25284	0.91554	0.855473	1.11828	0.809305	0.734791
1628257_s_at	CG12013	PHGPx	1.21855	0.934623	0.966467	1.16723	1.01118	1.10194	1.19262	0.972147	1.03198	1.04397	0.924293	0.877057
1628268_at	CG18249		0.875514	0.594748	0.631968	0.906919	0.764628	0.939018	0.891079	0.674359	0.770343	0.965372	0.777826	0.673009
1628950_at	CG10178		0.960308	1.40228	0.615436	1.21588	1.03913	1.07691	1.08056	1.20713	0.814108	0.789805	1.34948	0.571481
1629779_at	CG7586	Mcr	0.951974	0.760362	0.757983	1.01432	1.0003	1.00647	0.982655	0.872117	0.873432	0.938529	0.760137	0.753114
1629827_s_at	CG31449	Hsp70	0.933752	1.00913	0.902557	1.01251	1.06074	1.00624	0.972332	1.03462	0.952989	0.922218	0.951343	0.896961
1633056_at	CG7387		1.09137	0.849157	0.919632	1.01275	0.94158	1.02212	1.05133	0.894175	0.969523	1.07763	0.901843	0.899728
1633391_at	CG8913		1.1879	0.838975	0.899083	1.05169	1.06153	1.13284	1.11772	0.943715	1.00922	1.12951	0.790344	0.793651
1634493_at	CG1165	LysS	1.20383	0.93828	0.727582	1.17186	0.877518	1.07821	1.18773	0.907391	0.885711	1.02728	1.06924	0.674807
1635470_at	CG5008	GNBP3	0.991872	0.813801	0.647307	1.2752	0.942578	1.01684	1.12465	0.875826	0.811301	0.777819	0.863378	0.636585
1635494_at	CG5779	Bc	1.02039	0.644731	0.584083	0.629307	0.979439	1.04239	0.801338	0.794653	0.780284	1.62146	0.658265	0.56033
1636998_at	CG17579	sca	0.863416	0.923663	0.840307	0.890612	0.898455	0.957261	0.876908	0.910972	0.89688	0.969464	1.02806	0.877825
1637453_at	CG3797		0.847877	1.06157	0.809946	1.02715	0.910995	1.05314	0.933221	0.983406	0.923573	0.825463	1.16529	0.769077
1638006_at	CG10211		0.785886	2.45833	0.602537	1.15874	0.885326	0.978728	0.954273	1.47527	0.767932	0.678225	2.77676	0.615633
1639071_a_at	CG7486	Dredd	1.02709	0.832145	0.892856	1.00876	0.919852	1.05079	1.01789	0.8749	0.968608	1.01817	0.90465	0.849701
1639317_at	CG7896		1.06602	1.35041	0.844804	1.18034	0.904796	1.03789	1.12172	1.10537	0.936384	0.903144	1.4925	0.813961
1639387_s_at	CG4280	crq	0.964458	1.06338	0.676453	1.06968	1.18019	0.989868	1.01571	1.12027	0.818291	0.901636	0.901027	0.683378
1639480_at	CG6871	Cat	1.15082	0.911995	0.630204	1.11314	1.0124	1.04196	1.13182	0.960889	0.810339	1.03385	0.900822	0.604823
1639838_at	CG8483		0.843951	0.715303	0.819517	0.881157	0.806809	0.96354	0.862353	0.75968	0.888615	0.957777	0.886583	0.850527
1639868_at	CG1702		0.764254	0.639912	0.711166	0.943857	0.954221	1.1081	0.849321	0.78142	0.88772	0.809714	0.670612	0.641786
1640037_at	CG7798		0.929655	0.265584	0.638643	0.833368	0.870234	1.0503	0.880196	0.48075	0.819005	1.11554	0.305187	0.608055
Chitin metabolism
Decreased expression after Lb17 attack in 5 hrs Lb17 vs. Lh14 comparison.
1625275_at	CG32037		0.544584	1.87747	1.11122	0.904875	0.867306	1.05596	0.701983	1.27606	1.08324	0.601833	2.16471	1.05233
1625321_a_at	CG7549		0.729117	4.69788	1.04956	1.17818	0.989237	0.988465	0.92684	2.15576	1.01856	0.618849	4.749	1.06181
1626893_at	CG10287	Gasp	0.814523	1.79729	0.899717	1.03975	1.00265	0.96736	0.92027	1.3424	0.932926	0.783385	1.79255	0.930075
1627835_a_at	CG31973		0.555181	2.20458	1.01761	1.13009	0.999389	0.837368	0.792087	1.48433	0.923101	0.491273	2.20593	1.21525
1632091_at	CG8192	eIF2B	0.50009	1.76161	1.21321	1.01316	0.884114	0.955934	0.711807	1.24798	1.07692	0.493596	1.99252	1.26914
1633303_at	CG2989		0.388226	1.5227	0.471128	0.77227	0.951581	0.666466	0.547554	1.20373	0.560349	0.502708	1.60018	0.706904
1636105_at	CG13675		0.311418	5.08942	1.01408	0.977013	0.85804	0.999379	0.551597	2.08972	1.0067	0.318745	5.93145	1.01471
1639636_at	CG1869		0.789362	1.82285	0.92812	1.08854	0.944065	1.00634	0.92696	1.31183	0.966439	0.725154	1.93085	0.922273
Chitin metabolism
Increased expression after Lb17 attack in 12 hrs Lb17 vs. Lh14 comparison.
1624035_a_at	CG8756		0.649914	1.35426	1.09927	1.00134	1.00283	1.02581	0.806712	1.16537	1.06191	0.649045	1.35044	1.07161
1625275_at	CG32037		0.544584	1.87747	1.11122	0.904875	0.867306	1.05596	0.701983	1.27606	1.08324	0.601833	2.16471	1.05233
1625321_a_at	CG7549		0.729117	4.69788	1.04956	1.17818	0.989237	0.988465	0.92684	2.15576	1.01856	0.618849	4.749	1.06181
1626893_at	CG10287	Gasp	0.814523	1.79729	0.899717	1.03975	1.00265	0.96736	0.92027	1.3424	0.932926	0.783385	1.79255	0.930075
1627835_a_at	CG31973		0.555181	2.20458	1.01761	1.13009	0.999389	0.837368	0.792087	1.48433	0.923101	0.491273	2.20593	1.21525
1632091_at	CG8192	eIF2B	0.50009	1.76161	1.21321	1.01316	0.884114	0.955934	0.711807	1.24798	1.07692	0.493596	1.99252	1.26914
1628018_at	CG7002	Hml	0.884314	1.01528	0.685939	0.499213	0.586971	0.513196	0.664426	0.771971	0.593314	1.77142	1.72969	1.3366
1633710_at	CG17905		1.02451	5.26959	1.37544	1.34502	0.958564	1.07387	1.17388	2.2475	1.21533	0.761707	5.49738	1.28083
1634768_at	CG12009		1.21985	3.76399	1.10331	0.995408	0.568064	1.01707	1.10193	1.46225	1.05931	1.22548	6.626	1.08479
1636105_at	CG13675		0.311418	5.08942	1.01408	0.977013	0.85804	0.999379	0.551597	2.08972	1.0067	0.318745	5.93145	1.01471
1638023_s_at	CG14880		0.587581	2.62671	1.01506	1.00424	0.763034	1.09701	0.768163	1.41572	1.05524	0.585099	3.44245	0.925298
1638287_a_at	CG5756		0.989053	4.9953	1.0291	1.15385	0.901737	1.11192	1.06828	2.12237	1.06971	0.857175	5.53965	0.925517
1639254_at	CG32036		0.612102	1.84896	1.07129	1.01103	1.15248	0.985733	0.786671	1.45976	1.02762	0.605426	1.60433	1.0868
1639636_at	CG1869		0.789362	1.82285	0.92812	1.08854	0.944065	1.00634	0.92696	1.31183	0.966439	0.725154	1.93085	0.922273
1641259_at	CG5210	Chit	1.05368	1.10851	0.777795	1.02471	0.938034	0.897783	1.03909	1.01972	0.835638	1.02828	1.18174	0.866351
Structural constituent of cuticle
Decreased expression after Lb17 attack in 5 hrs Lb17 vs. Lh14 comparison.
1623710_at	CG5847		0.430898	4.16235	0.529556	1.03984	0.846632	0.876684	0.669377	1.87723	0.681361	0.414388	4.91637	0.604044
1625143_at	CG8640		0.429305	7.89124	1.07944	1.08354	0.665443	0.986704	0.682032	2.29154	1.03203	0.396208	11.8586	1.09398
1631400_at	CG32029		0.358813	7.69855	2.22023	1.03566	0.612178	1.18845	0.609598	2.17092	1.62439	0.346457	12.5757	1.86817
1631774_at	CG7076		0.594147	4.68215	1.00491	1.13405	0.807157	1.04825	0.820848	1.94402	1.02635	0.523917	5.80079	0.958656
1638869_at	CG10112		0.594153	3.63289	1.09091	1.06125	0.870215	1.14114	0.79407	1.77803	1.11574	0.55986	4.1747	0.955982
1640890_at	CG2973		0.357464	8.5741	1.16597	1.00545	0.827138	1.05358	0.599509	2.66307	1.10835	0.355527	10.366	1.10668
Structural constituent of cuticle
Increased expression after Lb17 attack in 12 hrs Lb17 vs. Lh14 or 24 hrs Lb17 vs. Lh14 comparisons.
1623710_at	CG5847		0.430898	4.16235	0.529556	1.03984	0.846632	0.876684	0.669377	1.87723	0.681361	0.414388	4.91637	0.604044
1624177_at	CG7941		0.824586	1.01623	1.76368	1.00172	1.12019	1.01014	0.908846	1.06694	1.33475	0.823172	0.90719	1.74598
1624216_at	CG1330	Ccp84Ae	0.563776	2.15533	1.84088	1.05447	0.543693	1.06142	0.771027	1.08252	1.39783	0.534656	3.96425	1.73436
1624311_at	CG1327	Ccp84Ac	0.384336	4.30338	1.1475	0.951232	0.737962	0.94115	0.604642	1.78206	1.03921	0.40404	5.83143	1.21925
1625438_at	CG32405		0.582993	1.50623	2.6351	1.01345	0.916502	1.28769	0.768659	1.17493	1.84207	0.575254	1.64345	2.04638
1625707_s_at	CG2360	Ccp84A	0.490325	1.20501	2.04242	0.80242	0.863348	0.937595	0.627253	1.01997	1.38382	0.611058	1.39575	2.17836
1626142_at	CG10533	Lcp65Af	0.840257	1.18627	3.74145	1.003	1.11908	1.40432	0.918028	1.15219	2.29221	0.837747	1.06004	2.66423
1626291_at	CG9036		0.464581	2.28744	3.1564	0.9809	0.934207	1.20884	0.675061	1.46183	1.95335	0.473627	2.44854	2.6111
1626743_at	CG8543		0.574397	1.9626	1.21039	0.945426	0.629378	1.0607	0.736919	1.1114	1.13308	0.607553	3.11832	1.14113
1626922_at	CG31876		0.514735	3.44832	1.42695	1.04336	0.644439	1.13572	0.732839	1.49072	1.27303	0.493344	5.35089	1.25643
1627026_at	CG7673	Edg78E	0.609809	2.37341	1.15224	1.04091	1.00102	1.01234	0.796717	1.54137	1.08003	0.58584	2.37099	1.13819
1627681_at	CG3474		0.849211	1.35451	3.9939	1.12996	0.844635	1.03228	0.979578	1.06961	2.03048	0.751541	1.60367	3.869
1628067_s_at	CG15013		1.03494	13.1651	0.992491	1.23429	0.746402	1.00181	1.13023	3.13472	0.99714	0.83849	17.6381	0.990696
1629304_at	CG6305		0.611293	1.39079	3.34527	0.851664	0.937005	1.31065	0.721538	1.14157	2.09392	0.717763	1.48429	2.55236
1630307_at	CG1259		0.716238	1.86601	8.89816	0.978684	0.818487	1.26549	0.83724	1.23584	3.35567	0.731838	2.27983	7.0314
1631400_at	CG32029		0.358813	7.69855	2.22023	1.03566	0.612178	1.18845	0.609598	2.17092	1.62439	0.346457	12.5757	1.86817
1632080_s_at	CG18349		0.794079	1.01068	1.31415	0.977916	1.07342	0.976739	0.881216	1.04158	1.13295	0.812011	0.941544	1.34545
1633426_at	CG7663		0.476463	4.5878	1.84363	1.06185	0.687901	0.981041	0.711287	1.7765	1.34487	0.448712	6.66927	1.87926
1633445_at	CG8541		0.444468	2.42014	1.72761	0.930262	0.509838	1.0397	0.643018	1.1108	1.34022	0.477788	4.74687	1.66165
1634819_at	CG9283		0.842468	0.735792	2.72146	0.869346	0.914431	1.13669	0.855801	0.820263	1.75882	0.969083	0.804644	2.39419
1635806_at	CG11310		0.765456	0.419134	1.4462	0.596381	1.15783	1.04313	0.67565	0.696626	1.22824	1.2835	0.361999	1.3864
1635926_at	CG9290		0.972003	0.538543	8.90665	0.814144	1.04111	1.2683	0.889579	0.748788	3.361	1.1939	0.517276	7.0225
1636659_at	CG8634		0.373555	4.08913	2.54926	0.981263	0.94641	1.10462	0.605438	1.96723	1.67808	0.380688	4.32068	2.30781
1636944_at	CG2345	Edg84A	1.07929	1.06289	1.03846	1.06086	1.1386	0.976397	1.07003	1.10009	1.00695	1.01737	0.933505	1.06357
1638472_at	CG13935		0.63209	1.23697	4.24906	0.980723	0.939802	1.12193	0.787341	1.0782	2.18338	0.644515	1.3162	3.78729
1639342_at	CG1331	Ccp84Af	0.425267	2.84246	1.29298	1.01329	0.631244	1.00685	0.656446	1.33951	1.14098	0.419687	4.50295	1.28418
1639351_at	CG15884		0.847652	0.345336	2.58469	0.466282	1.03247	1.03321	0.628685	0.597119	1.63417	1.8179	0.334474	2.50162
1640226_at	CG4052		0.435287	3.5424	1.46693	1.10472	0.634099	0.975589	0.693449	1.49874	1.19629	0.394024	5.58652	1.50364
1640878_at	CG8836		1.05094	0.988879	3.47261	0.802249	0.856398	1.0283	0.918215	0.920258	1.88968	1.31	1.15469	3.37706
1640975_at	CG10534	Lcp65Ag2	0.916766	1.16321	2.4733	1.02998	1.01435	1.37298	0.971725	1.08624	1.84277	0.890083	1.14675	1.8014
1641393_at	CG8638		0.959756	9.19199	0.99212	1.30682	0.938875	0.975946	1.11992	2.93771	0.984	0.734424	9.79043	1.01657
1641622_at	CG10529	Lcp65Ae	0.809672	0.670266	1.5576	0.87731	1.20926	1.12259	0.842813	0.900293	1.32233	0.922904	0.554278	1.38751
Cell migration
Downregulated in 24 hrs Lb17 + Lh14 vs. control comparison.
1625775_a_at	CG3954	csw	0.988332	1.02568	0.787562	0.911675	1.15256	0.818476	0.94923	1.08727	0.802871	1.08408	0.889917	0.96223
1627840_a_at	CG15792	zip	0.981933	1.0124	0.683869	0.897698	0.988297	0.839143	0.938871	1.00027	0.757538	1.09383	1.02439	0.814962
1628160_a_at	CG9696	dom	0.781735	0.942622	0.83987	0.868363	1.13388	0.795608	0.823911	1.03384	0.817439	0.900239	0.831322	1.05563
1629523_at	CG12052	lola	1.04643	0.897137	0.743764	1.03407	1.02228	0.758811	1.04023	0.957666	0.751249	1.01195	0.877585	0.98017
1631931_s_at	CG10497	Sdc	1.17082	0.94217	0.659408	0.98021	0.974248	0.846114	1.07128	0.958075	0.74695	1.19445	0.967074	0.779337
1632381_at	CG14226	dome	1.18802	0.787548	0.88922	1.04949	0.811964	0.884092	1.11661	0.799663	0.886652	1.132	0.969929	1.0058
1632796_s_at	CG1765	EcR	0.830273	1.63064	0.628199	1.07648	1.23196	0.842094	0.945397	1.41735	0.727325	0.771281	1.32361	0.745996
1636905_at	CG5481	lea	0.920009	0.901053	0.568539	0.96713	1.0186	0.815952	0.943275	0.958026	0.681102	0.951277	0.884598	0.69678
1637204_at	CG2005	Ptp99A	0.894362	1.01758	0.801359	1.03541	1.07071	0.799592	0.962304	1.04381	0.800475	0.863778	0.950374	1.00221
1637537_at	CG10443	Lar	0.9206	1.08044	0.787987	0.923982	1.01864	0.808596	0.922289	1.04909	0.798225	0.99634	1.06067	0.974513
1637619_s_at	CG17800	Dscam	0.751095	0.940568	0.601566	0.891726	1.01345	0.730651	0.818396	0.976328	0.662974	0.842294	0.928086	0.823328
1638639_a_at	CG10293	how	0.834586	1.0034	0.927473	0.839399	0.980122	0.886593	0.836989	0.991691	0.906803	0.994266	1.02374	1.04611
1640419_at	CG4032	Abl	0.981047	0.859412	0.80102	0.922276	0.871213	0.927151	0.951208	0.865292	0.861781	1.06372	0.986455	0.863959
Cell adhesion
Downregulated in 24 hrs Lb17 + Lh14 vs. control comparison.
1624021_a_at	CG1725	dlg1	0.788667	0.844875	0.636715	0.821975	0.945997	0.788376	0.805149	0.894007	0.708499	0.959479	0.893105	0.807628
1624774_a_at	CG3665	Fas2	0.885212	0.837473	0.653845	0.8824	0.951789	0.7687	0.883805	0.892804	0.70895	1.00319	0.879893	0.850586
1625116_at	CG7981	trol	0.594787	0.773835	0.531349	0.687818	0.934951	0.730225	0.639614	0.850587	0.6229	0.864745	0.827674	0.727651
1628018_at	CG7002	Hml	0.884314	1.01528	0.685939	0.499213	0.586971	0.513196	0.664426	0.771971	0.593314	1.77142	1.72969	1.3366
1629503_s_at	CG4268	Pitslre	0.862417	1.00283	0.785739	0.876863	1.08536	0.900354	0.86961	1.04328	0.841096	0.983525	0.923962	0.872701
1634659_at	CG3619	Dl	0.785377	0.937701	0.738949	0.830039	1.0706	0.782182	0.807399	1.00195	0.760258	0.946192	0.875861	0.944728
1637537_at	CG10443	Lar	0.9206	1.08044	0.787987	0.923982	1.01864	0.808596	0.922289	1.04909	0.798225	0.99634	1.06067	0.974513
1638639_a_at	CG10293	how	0.834586	1.0034	0.927473	0.839399	0.980122	0.886593	0.836989	0.991691	0.906803	0.994266	1.02374	1.04611
1639913_at	CG7503	Con	0.980995	1.04027	0.898101	0.848054	1.046	0.893756	0.912106	1.04313	0.895926	1.15676	0.994514	1.00486
1640627_at	CG17941	ds	1.07635	0.93259	0.647975	1.02318	0.984596	0.854835	1.04943	0.95824	0.744252	1.05197	0.947181	0.758012
