# Supplementary material for: Contrasting Infection Strategies in Generalist and Specialist Wasp Parasitoids of Drosophila melanogaster
Source: PLoS Pathog. 2007 Oct 26;3(10):e158. doi: 10.1371/journal.ppat.0030158 (PMC2042021; doi:10.1371/journal.ppat.0030158)
Supplement: Table S3 — (148 KB XLS) [file ppat.0030158.st003.xls]

## Sheet: Sheet1
Table S3. Fold Differences Between Treatments for Genes from Genetic Pathways and Chromosomal Regions Implicated in the Antiparasite Immune Response, or Identified in the Wertheim et al. (2005) Study
Fold changes are shown for each treatment comparison, with significant values (p < 0.01) in bold. In the headings, times refer to time point post-infection.
			5 hrs	12 hrs	24 hrs	5 hrs	12 hrs	24 hrs	5 hrs	12 hrs	24 hrs	5 hrs	12 hrs	24 hrs
			Lb17	Lb17	Lb17	Lh14	Lh14	Lh14	Lb17 + Lh14	Lb17 + Lh14	Lb17 + Lh14	Lb17	Lb17	Lb17
Affy ProbeSet ID	CG Number	Gene Name	vs. control	vs. control	vs. control	vs. control	vs. control	vs. control	vs. control	vs. control	vs. control	vs. Lh14	vs. Lh14	vs. Lh14
Hematopoiesis and hemocyte differentiation genes (not belonging to other pathways)
1629229_a_at	CG3992	srp	0.845278	1.21255	0.760668	1.06718	1.17066	0.820118	0.949771	1.19142	0.789834	0.792066	1.03579	0.927511
1623384_at	CG18426	ytr	0.984312	1.03181	0.806671	1.05833	1.05519	0.893133	1.02065	1.04344	0.848802	0.930064	0.977843	0.903193
1623096_a_at	CG32136	Tsp68C	1.07356	0.909829	1.01825	1.07534	0.895157	0.983101	1.07445	0.902463	1.00052	0.998345	1.01639	1.03576
1636831_s_at	CG5942	brm	0.927636	0.795535	0.699654	1.02696	0.958265	0.930608	0.976035	0.873117	0.806909	0.903285	0.830183	0.751825
1636034_at	CG9696	dom	0.796819	0.843042	0.861738	0.845688	0.867459	0.893958	0.82089	0.855164	0.8777	0.942215	0.971853	0.963958
1628160_a_at	CG9696	dom	0.781735	0.942622	0.83987	0.868363	1.13388	0.795608	0.823911	1.03384	0.817439	0.900239	0.831322	1.05563
1633331_at	CG9696	dom	0.841447	1.01781	0.809481	0.863996	1.14863	0.768128	0.852647	1.08124	0.788533	0.973902	0.886111	1.05384
1630090_at	CG12058	mxc	0.986849	0.882302	1.00532	1.00451	1.00254	0.982181	0.99564	0.940502	0.993685	0.98242	0.880065	1.02356
1627567_at	CG9045	Myb	1.05523	0.903245	0.875807	1.02809	1.00856	0.923954	1.04157	0.954452	0.899558	1.0264	0.895577	0.94789
1641309_s_at	CG8625	Iswi	0.914636	0.808565	0.709544	0.985871	0.892368	0.89156	0.949586	0.849434	0.795362	0.927744	0.906089	0.795846
1625243_a_at	CG32346	E(bx)	0.819581	0.859967	0.740504	0.896493	0.993254	0.839905	0.857175	0.924211	0.78864	0.914208	0.865808	0.881652
1634912_at	CG2050	mod	0.778561	0.99076	1.22967	0.81876	1.18496	0.735388	0.798408	1.08352	0.950937	0.950904	0.836109	1.67213
1636840_at	CG1435	CBP	0.946174	1.44273	1.07394	1.14591	0.959063	1.16045	1.04126	1.1763	1.11636	0.825695	1.50431	0.925451
1633299_at	CG1689	lz	0.965844	0.972863	0.964119	0.984528	1.04338	1.31896	0.975141	1.00751	1.12767	0.981022	0.932413	0.73097
1632698_at	CG2762	ush	0.907431	0.821385	0.774041	0.97708	1.00157	0.892879	0.941612	0.907014	0.831339	0.928717	0.820097	0.866905
1632339_s_at	CG3937	cher	0.853764	0.750575	0.724119	0.922295	0.949206	1.02985	0.887368	0.844068	0.863557	0.925696	0.790739	0.703132
1639479_a_at	CG10197	knot	0.903608	0.951727	1.05517	1.05991	0.973267	0.930684	0.978642	0.962436	0.990973	0.852535	0.977868	1.13376
1631126_at	CG12245	gcm	0.989913	0.962187	1.02682	0.939982	1.00676	0.97027	0.964625	0.984219	0.998142	1.05312	0.955731	1.05828
1640759_at	CG31709	gcm	1.06278	0.683803	0.588032	1.00495	1.06369	0.711706	1.03346	0.852851	0.64692	1.05755	0.642858	0.826229
1633591_at	CG3858	gcm2	0.960912	1.01027	0.982789	0.911951	0.968101	1.00594	0.936112	0.988959	0.994298	1.05369	1.04355	0.976984
1633919_s_at	CG12755	l(3)mbn	0.894533	0.370851	1.06566	0.69396	1.14999	0.89592	0.787889	0.65305	0.977113	1.28903	0.322482	1.18946
Hemocyte activation, migration, and spreading genes (not belonging to other pathways)
1640654_at	CG31770	Hemese	1.12245	1.4628	1.5164	0.608072	0.735367	0.765906	0.826154	1.03716	1.07769	1.84592	1.98921	1.97988
1632279_at	CG2248	Rac1	0.994775	0.900569	0.991404	0.990341	1.04659	1.02532	0.992556	0.970837	1.00822	1.00448	0.860481	0.96692
1624321_at	CG8556	Rac2	1.01178	0.960933	0.99346	0.780433	1.04648	0.818361	0.888611	1.0028	0.90167	1.29644	0.918251	1.21396
1631594_s_at	CG4141	Pi3K92E	0.916681	0.975315	0.674151	0.99481	0.922085	0.921603	0.954947	0.948327	0.788226	0.921464	1.05773	0.731498
Toll pathway
1624124_at	CG6895	GNBP1	0.993824	0.833201	0.908497	1.02096	0.989387	1.07825	1.0073	0.907942	0.989741	0.973417	0.842139	0.842564
1635470_at	CG5008	GNBP3	0.991872	0.813801	0.647307	1.2752	0.942578	1.01684	1.12465	0.875826	0.811301	0.777819	0.863378	0.636585
1628884_at	CG11709	PGRP-SA	2.56635	0.795259	0.719063	1.94723	1.09784	1.31095	2.23545	0.934379	0.970905	1.31795	0.724388	0.548505
1633545_at	CG7496	PGRP-SD	2.83684	1.38943	0.978041	3.40149	1.65496	1.19507	3.10637	1.5164	1.08112	0.833999	0.839555	0.818394
1636266_at	CG6367	psh	0.942763	0.818164	0.960864	0.891088	1.00041	0.91233	0.916561	0.904708	0.936283	1.05799	0.817833	1.0532
1636653_at	CG1857	nec	2.74214	1.36779	1.048	0.923047	1.12489	0.960585	1.59095	1.24041	1.00334	2.97075	1.21593	1.091
1641496_a_at	CG5896	grass	1.57975	0.714921	0.933921	1.12752	1.03857	1.08033	1.33462	0.86168	1.00446	1.40109	0.688374	0.86448
1631650_a_at	CG2056	spirit	1.31548	1.05225	0.967812	1.11648	1.0704	1.08038	1.2119	1.06128	1.02255	1.17823	0.983046	0.895807
1624578_at	CG9675	spheroide	1.22608	1.0081	1.67949	1.20067	1.12246	1.30233	1.21331	1.06374	1.47893	1.02116	0.898118	1.2896
1629799_at	CG32382	sphinx2	1.01852	0.989283	1.01547	1.10107	0.999319	1.02906	1.05899	0.994289	1.02224	0.925022	0.989958	0.986792
1626055_at	CG32383	sphinx1	0.954917	0.954917	1.0393	0.970603	0.985487	0.994818	0.962728	0.970082	1.01681	0.983839	0.968979	1.04471
1634848_at	CG16705	SPE	5.96684	2.93117	0.807492	1.02487	1.15272	1.01329	2.4729	1.83816	0.904557	5.82203	2.54282	0.796901
1641068_a_at	CG6134	spz	0.915754	0.933312	0.758625	0.849425	0.966221	0.692241	0.881966	0.949624	0.724673	1.07809	0.965941	1.0959
1624769_s_at	RE46574	Tl	1.02151	1.06399	1.05517	1.00572	1.0598	1.01007	1.01359	1.06189	1.03237	1.0157	1.00395	1.04465
1639321_s_at	CG5490	Tl	2.50088	1.37879	0.82078	1.11863	1.00978	0.867892	1.67259	1.17995	0.844008	2.23566	1.36543	0.945717
1630587_at	CG7121	Tehao	0.978329	0.851132	0.979625	0.935543	0.864447	1.02685	0.956697	0.857764	1.00296	1.04573	0.984597	0.954008
1626509_at	CG8896	18w	0.84882	0.999783	0.799709	1.06828	0.904946	1.16824	0.952246	0.951183	0.966568	0.79457	1.1048	0.684541
1632331_at	CG5528	Toll-9	1.06043	0.987072	0.911522	0.988843	1.0271	0.996217	1.02401	1.00689	0.952929	1.0724	0.961026	0.914983
1636706_at	CG2078	Myd88	1.01974	1.03649	0.942124	1.01368	0.977464	0.966855	1.0167	1.00654	0.95441	1.00598	1.06039	0.974421
1637314_at	CG10520	tub	1.00489	0.966863	0.848946	1.03497	1.09512	0.993385	1.01982	1.029	0.91833	0.970945	0.88288	0.854599
1638252_at	CG5974	pll	1.28508	1.09327	1.16264	1.14428	1.14164	1.21691	1.21264	1.11719	1.18947	1.12304	0.957632	0.9554
1637682_at	CG10961	Traf2	0.995983	0.945252	0.907427	1.09366	1.03197	1.00859	1.04368	0.987659	0.956673	0.910688	0.915971	0.899698
1633246_s_at	CG6794	Dif	0.971571	0.988637	1.01951	1.00973	1.02166	0.988972	0.990465	1.00501	1.00412	0.962212	0.967675	1.03087
1623415_at	CG6667	dl	0.852881	0.914211	0.727453	0.921814	1.0259	0.886283	0.886678	0.968448	0.80295	0.925221	0.891128	0.820791
1639692_s_at	CG6667	dl	1.3673	1.04244	0.898124	0.980238	1.06854	0.921218	1.1577	1.05541	0.909597	1.39487	0.975575	0.974931
1629899_at	CG5848	cact	1.01285	1.15459	0.652096	0.784688	1.10523	0.726915	0.8915	1.12964	0.68849	1.29077	1.04466	0.897073
1636926_s_at	CG5848	cact	1.43064	0.991054	0.82542	1.22581	1.24972	1.22088	1.32427	1.1129	1.00386	1.1671	0.793023	0.676086
1636282_s_at	CG3018	lwr	0.977105	0.933202	0.894077	1.03231	0.993821	0.98849	1.00433	0.963035	0.940099	0.946524	0.939003	0.904488
1627948_at	CG10261	aPKC	1.2098	1.26573	1.06291	1.1528	1.2243	0.890139	1.18095	1.24484	0.972698	1.04945	1.03384	1.1941
1627212_at	CG10360	ref(2)P	1.34181	0.826981	0.854853	1.1059	0.969385	1.0383	1.21815	0.895356	0.942121	1.21332	0.853098	0.823322
1628236_at	CG8458	wntD	0.898712	0.948041	1.03532	0.993466	0.946524	1.10878	0.944902	0.947282	1.07142	0.904624	1.0016	0.933748
1631541_at	CG4494	smt3	0.908457	0.941924	0.979274	0.840838	1.0289	0.894878	0.873994	0.984454	0.936125	1.08042	0.915463	1.09431
1629655_at	CG12276	Aos1	1.10992	0.98142	1.1383	0.981497	1.09246	1.09183	1.04374	1.03545	1.11482	1.13085	0.898357	1.04256
1631381_at	CG7528	Uba2	0.949023	0.777438	0.873607	0.972297	0.966405	1.04819	0.960589	0.866787	0.956927	0.976062	0.804464	0.83344
1639435_at	CG12359	Ulp1	0.925271	0.892356	0.730179	0.914542	1.05355	0.812774	0.919891	0.969607	0.77037	1.01173	0.847002	0.898379
1636705_at	CG6819	mbo	0.887683	0.904895	1.00794	0.942569	1.03202	0.901593	0.914714	0.96637	0.953286	0.941769	0.876818	1.11796
1622939_at	CG13387	emb	0.749664	0.808486	0.593498	0.847481	0.984962	0.76704	0.797073	0.892372	0.674712	0.884579	0.820829	0.773751
1629305_at	CG3820	Nup214	0.881388	0.906143	0.911616	0.925057	1.04247	0.919401	0.902958	0.971919	0.9155	0.952792	0.869227	0.991533
1627046_at	CG1740	Ntf-2	0.879959	0.810765	0.878773	0.963973	1.00778	0.960962	0.921008	0.903922	0.918949	0.912846	0.804504	0.914472
1623212_s_at	CG4057	tamo	0.918694	0.908968	1.06555	1.01205	0.927602	1.04135	0.964242	0.918238	1.05338	0.907758	0.979912	1.02324
1633053_at	CG18108	IM1	23.9644	11.2009	1.98822	0.816517	0.905125	0.777966	4.4235	3.18405	1.24369	29.3496	12.3749	2.55566
1640360_at	CG18106	IM2	8.36229	11.2495	1.36187	0.713782	2.22798	0.967546	2.44312	5.00637	1.1479	11.7155	5.0492	1.40756
1622893_at	CG16844	IM3	9.12326	10.0164	1.14702	0.870546	1.68362	1.21909	2.81819	4.10655	1.18251	10.4799	5.9493	0.940884
1626345_at	CG15231	IM4	8.36233	6.29116	1.92678	0.83815	0.51919	1.16136	2.64743	1.80729	1.49589	9.97713	12.1173	1.65906
1626319_a_at	CG18279	IM10	7.31716	2.58194	1.70733	0.890267	1.07607	0.90972	2.5523	1.66684	1.24627	8.21906	2.39942	1.87676
1629530_at	CG15066	IM23	15.4236	10.582	0.61881	0.846732	1.07541	0.449689	3.61381	3.37344	0.527515	18.2154	9.83997	1.37608
JAK/STAT pathway
1633968_at	CG5993	os	0.988262	0.932068	1.06296	1.00306	1.04172	1.04706	0.995631	0.98537	1.05498	0.985251	0.894739	1.01518
1623718_at	CG5988	upd2	1.06406	1.00337	1.08336	1.00353	1.094	1.01331	1.03335	1.04771	1.04775	1.06032	0.917156	1.06913
1641119_at	CG5963	upd3	1.01545	0.953555	1.06865	1.02119	1.00189	1.08421	1.01832	0.977424	1.0764	0.994379	0.951756	0.985649
1636892_at	CG15062	upd3	0.994971	0.967238	1.0313	0.947071	0.923349	0.961349	0.970726	0.945039	0.995708	1.05058	1.04753	1.07276
1632381_at	CG14226	dome	1.18802	0.787548	0.88922	1.04949	0.811964	0.884092	1.11661	0.799663	0.886652	1.132	0.969929	1.0058
1636415_at	CG14225		1.75899	0.890526	0.957185	0.804578	0.879703	0.969	1.18964	0.885098	0.963074	2.18622	1.0123	0.987807
1639072_at	CG1594	hop	1.50544	0.906057	0.80498	1.00493	0.968445	0.86067	1.22998	0.936732	0.832359	1.49806	0.935578	0.935295
1635827_s_at	CG4257	Stat92E	1.37326	1.06092	0.75756	1.15581	1.18948	0.922045	1.25985	1.12336	0.835765	1.18814	0.891917	0.821609
1637703_a_at	CG15154	Socs36E	2.01086	1.35483	1.0093	1.08375	1.16097	0.984466	1.47623	1.25416	0.996805	1.85546	1.16698	1.02523
1635260_at	CG6521	Stam	1.08652	1.05191	0.845542	1.04704	1.1423	0.972	1.0666	1.09617	0.906569	1.0377	0.920867	0.869899
1632783_a_at	CG8068	Su(var)2-10	0.905482	0.923701	0.776722	1.01739	0.940233	0.916067	0.959809	0.931931	0.843522	0.89	0.982417	0.847887
1627362_a_at	CG8068	Su(var)2-10	0.969457	1.15895	0.846815	1.13741	1.23267	0.866471	1.05008	1.19524	0.856587	0.852338	0.940199	0.977315
1640098_at	CG31132	BRWD3	0.822168	0.880224	0.733331	0.940741	0.924362	1.0267	0.879459	0.902023	0.867703	0.873958	0.952251	0.714263
1638438_a_at	CG9181	Ptp61F	1.2968	0.919818	0.808289	0.989918	1.036	0.935255	1.13302	0.97618	0.869457	1.31001	0.887859	0.864245
1635729_a_at	CG9181	Ptp61F	1.1715	0.832203	0.885396	0.880854	0.937453	0.832574	1.01583	0.883262	0.858579	1.32996	0.887728	1.06344
1641677_at	CG4354	slbo	1.03444	9.0809	1.06501	1.31956	0.897828	0.965435	1.16834	2.85536	1.014	0.783928	10.1143	1.10314
1637734_at	CG18096	TepI	12.2222	19.5841	3.82888	0.579023	0.755638	0.503043	2.66025	3.84688	1.38784	21.1083	25.9173	7.61143
1630067_a_at	CG7052	TepII	4.90174	3.48027	0.699152	1.12935	0.993675	0.815526	2.35282	1.85964	0.7551	4.34033	3.50243	0.857301
1623753_at	CG7068	TepIII	0.724862	0.9274	0.867716	0.968184	1.07642	1.03409	0.837735	0.999136	0.947257	0.748682	0.861558	0.839111
1634552_at	CG10363	TepIV	1.46298	1.56897	0.871563	1.02212	0.681151	0.733061	1.22284	1.03378	0.799318	1.43132	2.30341	1.18894
1629779_at	CG7586	Mcr	0.951974	0.760362	0.757983	1.01432	1.0003	1.00647	0.982655	0.872117	0.873432	0.938529	0.760137	0.753114
1635549_at	CG31509	TotA	38.3845	15.0912	3.05755	0.2632	0.195784	0.23935	3.17849	1.7189	0.855468	145.838	77.0809	12.7744
1639323_at	CG31508	TotC	65.5787	74.4163	28.1568	0.932509	0.877614	1.03701	7.82002	8.08138	5.40359	70.3249	84.7939	27.152
1623635_at	CG14027	TotM	0.960506	0.976967	1.10998	0.93629	1.01391	1.03168	0.948321	0.995268	1.07011	1.02586	0.963562	1.07589
1638812_at	CG11501		0.968049	0.931432	1.09094	0.93085	0.973649	0.987538	0.949268	0.952306	1.03795	1.03996	0.95664	1.10471
Ras pathway
1633948_a_at	CG10079	Egfr	0.870308	0.806166	0.695664	0.982417	0.857831	0.891753	0.924665	0.831597	0.787629	0.885884	0.939772	0.780108
1638700_at	CG8250	Alk	1.02437	1.04241	0.929895	0.882738	1.01429	0.86516	0.950919	1.02826	0.896944	1.16044	1.02772	1.07483
1624899_at	CG9375	Ras85D	1.16778	0.935439	0.912583	1.06464	1.06476	1.01614	1.11502	0.998007	0.96297	1.09688	0.878544	0.898089
1627470_at	CG2845	phl	0.922229	0.972712	0.84821	0.980708	0.983312	0.995207	0.951019	0.977997	0.918774	0.94037	0.98922	0.852295
1626006_at	CG15793	Dsor1	0.986579	0.853141	1.00486	0.976989	1.01148	0.990057	0.981772	0.928941	0.99743	1.00982	0.84346	1.01495
	CG12559	rl
1630010_a_at	CG17077	pnt	1.05798	1.03045	0.927315	0.777208	1.02091	0.82581	0.906792	1.02567	0.875092	1.36126	1.00935	1.12292
1627394_s_at	CG3166	aop	1.06945	1.02581	0.776662	0.947081	1.02456	0.851378	1.00641	1.02519	0.813162	1.1292	1.00122	0.912242
1630707_at	CG15085	edl	0.69227	2.80268	0.949923	1.13886	1.09286	0.971989	0.887917	1.75013	0.960892	0.607864	2.56453	0.977299
Vegfr pathway
1631638_at	CG7103	Pvf1	0.856684	1.49174	0.97624	1.07095	1.07337	1.0113	0.957846	1.26539	0.993614	0.799925	1.38977	0.965334
1630642_at	CG13780	Pvf2	1.48649	0.985939	1.04431	1.13085	1.09203	1.02622	1.29653	1.03763	1.03523	1.31449	0.902847	1.01763
1632817_at	CG31629	Pvf3	0.917057	0.980824	1.09473	1.02134	0.971512	1.03814	0.967793	0.976157	1.06606	0.8979	1.00959	1.05451
1632773_a_at	CG31629	Pvf3	0.950028	0.84212	1.00027	1.00333	0.972051	1.0081	0.976313	0.904756	1.00417	0.946879	0.866333	0.992233
1638143_a_at	CG8222	Pvr	1.04783	0.89713	0.869778	0.974281	0.894825	0.92251	1.01039	0.895977	0.895756	1.0755	1.00258	0.942839
Notch pathway
1634766_at	CG6127	Ser	0.946992	1.06449	0.895943	1.01442	0.957077	0.985494	0.980127	1.00936	0.939652	0.933529	1.11223	0.909131
1634576_at	CG3936	N	0.96263	0.782119	0.658967	1.01656	1.1212	1.06402	0.989228	0.936435	0.83735	0.946948	0.697574	0.619318
1637850_at	CG3497	Su(H)	0.958865	0.97059	0.981891	0.996597	1.02696	0.984696	0.977549	0.998376	0.983293	0.962139	0.945113	0.997152
Phenoloxidase cascade
1626052_at	CG1102	MP1	1.56794	0.94396	0.776331	1.03922	1.06347	1.04189	1.27649	1.00194	0.899361	1.50876	0.887619	0.74512
1626272_s_at	CG3066	MP2	2.85606	1.3203	1.30004	1.08513	1.12142	1.11895	1.76045	1.2168	1.2061	2.632	1.17735	1.16184
1640085_at	CG9733	(PPAE?)	1.04996	0.975329	1.26727	1.02068	1.00674	1.18414	1.03522	0.990909	1.225	1.02868	0.968802	1.0702
1634848_at	CG16705	(PPAE?)	5.96684	2.93117	0.807492	1.02487	1.15272	1.01329	2.4729	1.83816	0.904557	5.82203	2.54282	0.796901
1631414_at	CG11313	(PPAE?)	1.15721	1.61519	1.69939	0.821096	0.723077	0.781463	0.974774	1.0807	1.15239	1.40935	2.23377	2.17462
1627572_at	CG31219	(PPAE?)	1.02416	1.15957	1.03496	0.863186	1.01357	0.963777	0.940232	1.08411	0.998737	1.18648	1.14404	1.07386
1632071_at	CG8870	(PPAE?)	1.05526	0.961155	1.06632	1.11004	0.964732	1.13663	1.0823	0.962942	1.10091	0.950651	0.996291	0.93814
1624316_at	CG9737	(PPAE?)	0.502945	3.1543	1.15765	1.10072	1.22592	0.955016	0.744044	1.96645	1.05146	0.456924	2.573	1.21218
1636410_at	CG3505	(PPAE?)	1.45262	0.937101	0.825418	1.10331	0.903342	1.13079	1.26597	0.920067	0.966112	1.3166	1.03737	0.72995
1624619_s_at	CG31780	(PPAE?)	3.14554	2.74237	1.65485	0.663235	0.633498	0.753444	1.44438	1.31806	1.11662	4.74273	4.32893	2.19638
1625698_at	CG6639	(PPAE?)	41.9403	14.6238	7.97698	0.852321	0.777587	1.13255	5.97884	3.37214	3.00572	49.2072	18.8067	7.04338
1624573_at	CG4998	(PPAE?)	0.760322	5.02629	1.72475	1.34189	0.584029	0.962508	1.01008	1.71333	1.28844	0.566605	8.60622	1.79193
1628178_a_at	CG4793	(PPAE?)	14.9715	6.65934	1.80061	0.96849	0.865581	0.899042	3.80786	2.40087	1.27233	15.4587	7.69348	2.00281
1634726_s_at	CG18478	(PPAE?)	4.26671	5.77749	3.08932	0.968851	0.638648	0.805505	2.03318	1.92088	1.57749	4.40389	9.04643	3.83527
1628229_at	CG11331	Spn27A	1.26322	0.834702	1.02747	1.07672	1.05921	1.12785	1.16625	0.940278	1.07649	1.17321	0.788043	0.910996
1624452_a_at	CG10118	ple	1.12338	1.05463	1.03307	1.09618	0.979552	1.00543	1.1097	1.0164	1.01916	1.02482	1.07665	1.02748
1627458_at	CG10449	Catsup	1.04341	0.983484	0.762308	1.0193	1.01122	1.01454	1.03128	0.997257	0.879427	1.02365	0.972569	0.751383
1639469_a_at	CG9441	Pu	1.1484	1.34313	1.05764	1.46222	1.24165	1.03198	1.29585	1.29139	1.04473	0.78538	1.08173	1.02486
1635494_at	CG5779	Bc	1.02039	0.644731	0.584083	0.629307	0.979439	1.04239	0.801338	0.794653	0.780284	1.62146	0.658265	0.56033
1628269_at	CG10484	Dox-A2	1.0029	1.00232	0.923122	0.985505	0.992798	1.12789	0.994163	0.997549	1.02038	1.01765	1.00959	0.818448
1628298_at	CG2952	Dox-A3	1.02317	1.00275	1.92592	0.972318	0.922179	1.19257	0.997418	0.961623	1.51552	1.0523	1.08737	1.61494
1639320_a_at	CG10697	Ddc	0.659857	2.36046	1.2786	1.39898	0.860215	1.21786	0.960795	1.42496	1.24786	0.47167	2.74403	1.04987
1641451_at	CG4665	Dhpr	1.17085	1.07287	1.37969	1.44125	1.30569	1.17235	1.29903	1.18357	1.27181	0.812384	0.821689	1.17686
1639823_at	CG3331	e	1.0623	1.38483	1.25429	1.02215	0.860561	1.14219	1.04203	1.09166	1.19693	1.03928	1.60922	1.09814
1638505_at	CG12120	tan	1.19084	1.09075	0.813668	1.26667	0.863539	0.893521	1.22817	0.970519	0.85266	0.940134	1.26312	0.910631
1633285_at	CG3757	y	0.481388	2.45636	1.62849	0.967121	0.799042	0.945199	0.68232	1.40098	1.24066	0.497753	3.07413	1.7229
1628927_at	CG17914	yellow-b	0.581934	1.45899	1.3506	1.08581	1.02249	1.0871	0.794901	1.22139	1.21171	0.535947	1.4269	1.24238
1625405_at	CG4182	yellow-c	1.58332	1.30518	1.39832	1.36111	1.03447	1.37482	1.46801	1.16197	1.38652	1.16326	1.2617	1.01709
1625058_at	CG9889	yellow-d	1.18541	2.36184	0.746232	1.18541	0.98383	1.11731	1.18541	1.52435	0.913113	0.999996	2.40066	0.667879
1629932_at	CG9891	yellow-d2	0.88026	0.746144	0.371943	0.940577	1.1217	1.04874	0.909919	0.914849	0.624557	0.935873	0.665192	0.354657
1627855_at	CG9792	yellow-e	0.678035	0.823504	0.577929	1.02588	0.941236	1.08913	0.834017	0.880404	0.793373	0.660929	0.874917	0.530633
1633841_at	CG17044	yellow-e2	0.72233	0.95903	0.688426	0.904305	1.00366	1.01561	0.808212	0.981093	0.836167	0.798769	0.95553	0.677841
1630540_at	CG17045	yellow-e3	1.03328	0.765474	0.928749	1.01645	0.850788	0.895248	1.02483	0.807004	0.911844	1.01656	0.899723	1.03742
1637370_at	CG18550	yellow-f	1.70031	1.79579	1.51605	1.23729	1.37151	1.35476	1.45044	1.56938	1.43314	1.37422	1.30935	1.11905
1625835_at	CG8063	yellow-f2	1.22303	0.929169	1.0623	1.37031	0.967787	0.994461	1.29458	0.948282	1.02782	0.892522	0.960097	1.06821
1624806_at	CG5717	yellow-g	1.15548	0.902925	1.09338	1.18786	0.864305	1.09932	1.17155	0.883404	1.09634	0.97274	1.04468	0.9946
1634395_at	CG13804	yellow-g2	0.959469	0.957565	1.08433	0.981633	1.00817	0.978219	0.970488	0.982544	1.02991	0.977422	0.949801	1.10847
1633329_at	CG1629	yellow-h	1.02187	4.58418	1.68	1.34898	1.18656	1.27347	1.17409	2.33225	1.46268	0.757513	3.86343	1.31923
1625364_at	CG7463	yellow-k	0.9828	1.08904	0.977901	1.04865	1.01554	0.983627	1.01519	1.05165	0.98076	0.937206	1.07238	0.994179
Imd pathway
1641723_a_at	CG4432	PGRP-LC	1.07005	0.946362	0.948649	1.0718	1.05797	1.01562	1.07092	1.00061	0.981563	0.998375	0.894505	0.93406
1638119_at	CG8995	PGRP-LE	1.01915	0.80943	0.858603	1.02552	0.983085	1.00057	1.02233	0.892042	0.926871	0.993798	0.823358	0.858116
1637332_at	CG5576	imd	1.05898	0.997722	1.08465	0.993559	0.926093	1.04507	1.02575	0.961241	1.06468	1.06584	1.07735	1.03787
1636514_at	CG18492	Tak1	1.02836	0.907214	0.920838	0.983692	1.03613	1.07186	1.00578	0.96953	0.993481	1.04541	0.875581	0.859106
1627702_at	CG7417	TAB	0.963654	0.910533	0.799833	0.993326	1.05741	1.02019	0.978377	0.981229	0.903318	0.970128	0.861093	0.784004
1625253_at	CG4909	POSH	0.696073	1.09061	0.80728	1.0254	0.985937	1.05691	0.844841	1.03695	0.9237	0.678828	1.10616	0.763811
1624782_a_at	CG10640	Uev1A	1.13436	0.948538	1.09334	1.06661	1.06031	1.14298	1.09997	1.00287	1.11789	1.06351	0.894585	0.956572
1641279_at	CG18319	ben	1.1138	0.997677	0.899189	1.06568	1.13697	0.947227	1.08947	1.06505	0.922896	1.04516	0.877489	0.949285
1625974_at	CG4201	ird5	1.1471	1.05262	0.961289	1.11583	1.0387	1.02439	1.13136	1.04563	0.992339	1.02802	1.0134	0.938398
1623762_at	CG16910	key	1.09571	0.910995	0.822792	1.07473	1.03281	0.999441	1.08517	0.96999	0.906825	1.01952	0.882058	0.823252
1630987_at	CG12297	BG4	1.03341	0.878743	1.09904	1.00373	1.07402	0.992901	1.01846	0.971488	1.04462	1.02957	0.81818	1.1069
1639071_a_at	CG7486	Dredd	1.02709	0.832145	0.892856	1.00876	0.919852	1.05079	1.01789	0.8749	0.968608	1.01817	0.90465	0.849701
1626336_at	CG12489	Dnr1	1.05045	0.82835	1.14939	1.04827	1.017	1.00433	1.04936	0.917842	1.07442	1.00208	0.814502	1.14443
1627376_at	CG11992	Rel	1.32486	0.823632	0.733312	1.18474	1.0177	0.997986	1.25284	0.91554	0.855473	1.11828	0.809305	0.734791
1630463_at	CG10662	sickie	0.985322	1.00015	0.944776	1.02369	0.960514	0.99094	1.00432	0.980133	0.967583	0.962517	1.04127	0.953413
1623698_s_at	CG8293	Iap2	0.915028	1.00492	0.933004	0.989939	0.997888	1.04887	0.951747	1.0014	0.98924	0.924328	1.00704	0.889537
JNK pathway
1629442_at	S.C2R000679	egr	1.96932	0.925408	0.822861	1.25017	1.07957	0.91721	1.56907	0.999521	0.868755	1.57524	0.857201	0.897134
1636274_at	CG6531	wgn	0.974364	1.0436	1.03668	1.04192	0.916467	1.14695	1.00757	0.977971	1.09043	0.935166	1.13872	0.903859
1632279_at	CG2248	Rac1	0.994775	0.900569	0.991404	0.990341	1.04659	1.02532	0.992556	0.970837	1.00822	1.00448	0.860481	0.96692
1632475_at	CG16973	msn	0.804906	1.16714	0.758901	1.02777	1.00931	0.862188	0.909536	1.08536	0.808897	0.78316	1.15638	0.880204
1637966_at	CG2272	slpr	0.985226	1.30258	0.660036	0.874779	1.41416	0.696457	0.928362	1.35722	0.678002	1.12626	0.9211	0.947705
1630916_at	CG9738	Mkk4	0.946883	0.990531	0.917436	0.990365	1.07831	0.920051	0.96838	1.03349	0.918743	0.956095	0.918596	0.997157
1626465_a_at	CG4353	hep	1.00453	0.910508	0.893074	1.00936	0.953121	1.03267	1.00694	0.931571	0.960338	0.995216	0.955291	0.864822
1634949_at	CG4353	hep	1.11443	1.02075	1.00337	1.14512	1.13034	0.933289	1.12967	1.07415	0.967697	0.973205	0.903045	1.07509
1623804_a_at	CG4353	hep	0.819522	0.962902	0.808437	0.928437	1.0428	0.813705	0.872281	1.00206	0.811067	0.882689	0.923378	0.993526
1625533_at	CG5680	bsk	1.06298	0.9712	1.01389	1.0098	1.02852	0.9535	1.03605	0.999448	0.983229	1.05266	0.944271	1.06333
1626404_a_at	CG5680	bsk	1.23924	0.966261	1.10099	1.06724	1.01086	1.00947	1.15003	0.988311	1.05424	1.16117	0.955876	1.09066
1634580_at	CG5680	bsk	0.927573	1.00921	0.960398	0.912988	0.97839	0.912221	0.920252	0.993683	0.936	1.01597	1.03151	1.05281
1635224_s_at	CG2275	Jra	1.20387	0.995387	1.03686	1.10351	1.03756	0.986408	1.1526	1.01626	1.01132	1.09095	0.959351	1.05115
1640886_a_at	CG15509	kay	0.960979	1.03223	0.857003	1.00691	1.07697	0.883435	0.983679	1.05436	0.870118	0.95438	0.95846	0.970081
1630026_s_at	CG9885	dpp	0.850681	1.36743	0.89659	0.933334	1.24472	0.715703	0.89105	1.30463	0.801057	0.911444	1.09859	1.25274
1631765_at	CG7850	puc	1.03719	0.991547	0.814246	1.03603	1.01189	0.917668	1.03661	1.00167	0.864412	1.00111	0.979894	0.887298
1636221_a_at	CG14026	tkv	1.01077	0.920317	0.6901	0.926691	1.01355	0.934327	0.967819	0.965811	0.802981	1.09073	0.90801	0.738607
1631769_at	CG7904	put	0.990349	1.06389	0.920792	1.06605	1.23115	0.959858	1.0275	1.14447	0.940122	0.928989	0.864141	0.9593
Wnt pathway
1632868_a_at	CG4889	wg	0.928019	0.990493	0.871583	1.13581	0.937372	0.982232	1.02667	0.963567	0.925255	0.817052	1.05667	0.887349
1634211_at	CG5912	arr	0.942938	0.779476	0.811444	0.995513	1.055	1.01219	0.968869	0.906832	0.906275	0.947188	0.738841	0.801673
1628788_a_at	CG18361	dsh	1.01674	0.937124	0.973459	0.913346	1.11534	0.956032	0.963659	1.02236	0.964706	1.11321	0.840215	1.01823
1629020_s_at	CG11579	arm	1.0222	0.948656	0.903231	1.09111	0.9786	1.12875	1.05609	0.963511	1.00971	0.936838	0.969401	0.800205
1625636_s_at	CG17964	pan	0.92381	0.90292	0.770535	0.963099	1.02996	0.785785	0.94325	0.964352	0.778123	0.959206	0.876653	0.980592
1623084_at	CG2621	sgg	0.734785	0.984491	0.979138	0.796008	1.0183	1.00654	0.764784	1.00125	0.992746	0.923087	0.9668	0.972772
1630774_s_at	CG2621	sgg	0.741188	1.10318	0.658327	0.811338	1.10221	0.744721	0.77547	1.10269	0.700193	0.913537	1.00088	0.883992
1622925_at	CG15319	nej	0.887092	0.852466	0.684366	1.01342	1.01035	0.942466	0.948153	0.928057	0.803114	0.875348	0.843733	0.726144
1634963_at	CG2041	lgs	0.931338	0.997814	0.823197	1.00655	1.0124	0.927915	0.968214	1.00508	0.873989	0.925277	0.985594	0.887146
1630361_at	CG11614	nkd	0.861566	0.96129	0.671962	1.0207	1.04192	0.854512	0.937764	1.0008	0.757759	0.844093	0.92261	0.786369
1628548_at	CG1451	Apc	0.934508	0.979006	0.844515	0.992278	1.04206	0.861891	0.96296	1.01004	0.853159	0.941781	0.939495	0.97984
1631231_at	CG17697	fz	0.92633	0.981931	0.892906	1.00974	1.03322	0.896169	0.967136	1.00725	0.894536	0.917395	0.950358	0.996359
1639883_at	CG17697	fz	0.95051	1.03115	0.994344	0.933917	0.972337	0.951595	0.942177	1.00131	0.972735	1.01777	1.06049	1.04492
1635583_s_at	CG9739	fz2	0.922061	0.833125	0.693631	0.909099	0.928578	0.829914	0.915557	0.879558	0.758719	1.01426	0.897204	0.835787
1626702_at	CG16785	fz3	0.943141	0.884599	0.948953	1.05688	0.876954	1.04257	0.998393	0.880768	0.994659	0.892382	1.00872	0.910208
1628489_at	CG4974	dally	0.913951	0.742243	0.714195	0.840988	1.06004	0.813783	0.876711	0.88702	0.762364	1.08676	0.700205	0.877624
1636141_s_at	CG8384	gro	1.17271	1.23306	0.928758	1.08211	1.26943	0.688519	1.1265	1.25111	0.799667	1.08373	0.97135	1.34892
1640730_at	CG11518	pygo	0.938328	0.876885	0.848068	1.02542	1.1028	0.884495	0.980907	0.983377	0.86609	0.915068	0.795144	0.958815
1633550_a_at	CG10388	Ubx	0.969175	0.917008	0.901828	0.936822	1.04105	0.833385	0.952862	0.977061	0.866931	1.03453	0.880851	1.08213
1627445_s_at	CG9015	en	0.888851	0.878884	0.816033	0.962278	1.04224	0.920119	0.924836	0.957082	0.866515	0.923694	0.843265	0.886878
1632134_s_at	CG7926	Axn	0.864711	1.0391	0.880282	0.941386	1.15846	0.969043	0.902234	1.09716	0.923597	0.918551	0.896967	0.908404
Antimicrobial peptides
1625124_at	CG10146	AttA	12.1539	0.940388	0.788144	5.55755	1.24598	0.895334	8.21862	1.08245	0.840031	2.18691	0.754737	0.88028
1627551_s_at	CG18372	AttA/B	12.2988	0.940146	0.481556	6.27675	1.5446	0.803255	8.78615	1.20505	0.621943	1.95942	0.608666	0.599506
1641419_at	CG4740	AttC	8.0123	7.80432	0.727277	5.56565	5.70195	0.741266	6.67785	6.67082	0.734238	1.4396	1.36871	0.981128
1631475_at	CG7629	AttD	1.06493	0.887299	0.863337	1.09934	0.926127	0.95945	1.082	0.906505	0.910126	0.968703	0.958075	0.899825
		CecA1
		CecA2
1626530_at	CG1878	CecB	2.41407	0.882665	1.10371	1.41259	1.10425	1.16705	1.84664	0.98726	1.13494	1.70897	0.799334	0.945725
1632719_at	CG1373	CecC	5.85344	0.963164	1.0098	2.98705	1.36796	1.30039	4.18145	1.14786	1.14592	1.9596	0.704086	0.776541
1624323_at	CG32924	Cec2	5.82328	3.31137	1.85109	1.21489	1.00107	1.07432	2.65982	1.82069	1.4102	4.79326	3.30782	1.72303
1634271_at	CG1385	Def	1.02661	0.308085	1.00162	0.994914	0.504115	1.03991	1.01064	0.394094	1.02059	1.03186	0.61114	0.963176
1640022_at	CG12763	Dpt	1.01121	1.02398	1.03302	0.969615	1.02761	1.01699	0.990194	1.0258	1.02497	1.0429	0.996467	1.01576
1638235_at	CG10794	DptB	3.89118	4.82653	0.746307	5.6767	5.90972	0.896773	4.6999	5.34073	0.818088	0.685464	0.816711	0.832213
1631697_at	CG10816	Dro	1.18694	1.11306	1.00715	1.383	1.38688	1.15444	1.28123	1.24245	1.07829	0.858234	0.802568	0.872414
1635189_at	CG10810	Drs	4.56608	2.13306	1.27499	0.773747	0.764833	0.653582	1.87962	1.27728	0.912859	5.90125	2.78892	1.95077
1629230_at	CG32279	dro2	0.790106	0.532423	0.625999	1.26697	0.858878	1.08143	1.00052	0.67623	0.822784	0.623616	0.619906	0.578863
1624558_at	CG32283	dro3	0.988472	0.970993	0.968002	0.968082	0.968486	0.981613	0.978224	0.969739	0.974784	1.02106	1.00259	0.986134
1628617_at	CG32282	dro4	0.985536	0.970579	1.06015	0.915315	0.925768	1.06422	0.949777	0.947909	1.06218	1.07672	1.0484	0.996175
1627327_at	CG10812	dro5	1.00515	0.781069	0.972514	1.05618	0.820271	0.68493	1.03035	0.80043	0.816152	0.95168	0.952208	1.41987
1625247_at	CG32268	dro6	1.11332	0.928688	1.00219	1.01355	0.925515	0.980626	1.06226	0.9271	0.991352	1.09844	1.00343	1.02199
1627613_at	CG8175	Mtk	5.6798	3.18327	1.29457	5.99836	3.15615	1.52618	5.83691	3.16968	1.40561	0.946892	1.00859	0.848245
Differentially expressed genes located within cytological positions 55C-F, near Rst(2)Lb
1622893_at	CG16844	IM3	9.12326	10.0164	1.14702	0.870546	1.68362	1.21909	2.81819	4.10655	1.18251	10.4799	5.9493	0.940884
1623669_at	CG16836		13.869	16.077	5.51882	0.902833	1.25588	1.11605	3.53856	4.49341	2.48179	15.3616	12.8014	4.94496
1625174_at	CG15067		11.7008	8.76337	1.16241	0.679851	1.10194	1.37426	2.82042	3.10753	1.2639	17.2108	7.95266	0.84584
1625587_at	CG15106	Jheh3	0.900804	0.701211	0.752299	0.880479	0.980489	0.980106	0.890584	0.829174	0.858681	1.02308	0.715165	0.767569
1628657_at	CG17534		1.37365	1.24436	1.49637	1.18277	1.07461	1.10686	1.27464	1.15638	1.28696	1.16139	1.15796	1.3519
1629530_at	CG15066	IM23	15.4236	10.582	0.61881	0.846732	1.07541	0.449689	3.61381	3.37344	0.527515	18.2154	9.83997	1.37608
1629693_at	CG15080		0.807596	7.02623	1.22487	1.24671	0.905878	0.972398	1.00341	2.52288	1.09136	0.647779	7.75627	1.25964
1630236_s_at	CG15093		0.940136	0.683252	0.970466	0.947542	1.00812	0.962865	0.943832	0.829938	0.966658	0.992183	0.677751	1.00789
1630707_at	CG15085	edl	0.69227	2.80268	0.949923	1.13886	1.09286	0.971989	0.887917	1.75013	0.960892	0.607864	2.56453	0.977299
1631355_at	CG5497	mRpS28	0.980683	0.986057	1.63141	0.989158	1.05063	1.15157	0.984911	1.01783	1.37065	0.991432	0.938535	1.41669
1631660_at	CG15065		17.5525	16.7542	8.97615	0.608938	0.850975	0.685841	3.26931	3.7759	2.48117	28.8248	19.6883	13.0878
1633053_at	CG18108	IM1	23.9644	11.2009	1.98822	0.816517	0.905125	0.777966	4.4235	3.18405	1.24369	29.3496	12.3749	2.55566
1633599_a_at	CG17725	Pepck	1.07903	0.741314	0.64594	1.1487	1.1061	1.04397	1.11332	0.905519	0.821184	0.939348	0.670208	0.618734
1634762_a_at	CG15096		1.36186	1.31137	1.2762	1.21803	1.04455	1.05823	1.28794	1.17038	1.16211	1.11808	1.25544	1.20598
1635060_at	CG15068		7.64093	8.10103	6.26813	0.595217	0.649018	1.18648	2.13261	2.29297	2.72709	12.8372	12.482	5.28294
1635211_at	CG5580	sbb	0.810449	0.918473	0.610044	1.00034	1.04592	0.798737	0.900405	0.980126	0.698044	0.81017	0.878151	0.763761
1638235_at	CG10794	DptB	3.89118	4.82653	0.746307	5.6767	5.90972	0.896773	4.6999	5.34073	0.818088	0.685464	0.816711	0.832213
1638772_at	CG18107		7.63812	5.51162	2.79114	1.13751	1.38032	1.16433	2.94762	2.75822	1.80272	6.71475	3.993	2.39721
1640006_at	CG18609		1.15303	2.01475	6.10331	1.07922	1.30592	2.19682	1.11552	1.62207	3.66168	1.06839	1.54278	2.77825
1640360_at	CG18106	IM2	8.36229	11.2495	1.36187	0.713782	2.22798	0.967546	2.44312	5.00637	1.1479	11.7155	5.0492	1.40756
1641326_at	CG30118		0.861134	1.00168	0.828867	0.80078	1.05329	0.729378	0.830409	1.02716	0.777533	1.07537	0.951	1.1364
Differentially expressed genes located within cytological positions 35B-E, near Rst(2)At
1624619_s_at	CG31780		3.14554	2.74237	1.65485	0.663235	0.633498	0.753444	1.44438	1.31806	1.11662	4.74273	4.32893	2.19638
1625405_at	CG4182	yellow-c	1.58332	1.30518	1.39832	1.36111	1.03447	1.37482	1.46801	1.16197	1.38652	1.16326	1.2617	1.01709
1627054_at	CG3479	osp	1.07314	2.60589	0.905808	1.13748	1.14515	0.772312	1.10484	1.72746	0.836401	0.943429	2.2756	1.17285
1626910_at	CG15282		1.46007	1.73572	1.6516	1.35965	1.14299	1.74594	1.40896	1.40851	1.69811	1.07385	1.51857	0.945965
1627681_at	CG3474		0.849211	1.35451	3.9939	1.12996	0.844635	1.03228	0.979578	1.06961	2.03048	0.751541	1.60367	3.869
1628178_a_at	CG4793		14.9715	6.65934	1.80061	0.96849	0.865581	0.899042	3.80786	2.40087	1.27233	15.4587	7.69348	2.00281
1629098_at	CG7631		1.79125	1.20373	1.25998	1.43084	1.4298	0.905314	1.60093	1.31191	1.06802	1.25189	0.841893	1.39176
1629542_at	CG31821		1.80947	0.795767	1.59394	1.31576	1.2058	1.29372	1.54299	0.979561	1.436	1.37523	0.659947	1.23207
1630062_a_at	CG13240		1.25184	0.959313	1.23373	1.12249	1.04997	1.12161	1.1854	1.00362	1.17633	1.11524	0.913662	1.09997
1630260_at	CG31832		1.05747	3.27006	2.21	0.789858	0.603209	0.869401	0.91392	1.40447	1.38614	1.33881	5.42111	2.54198
1634726_s_at	CG18478		4.26671	5.77749	3.08932	0.968851	0.638648	0.805505	2.03318	1.92088	1.57749	4.40389	9.04643	3.83527
1637734_at	CG18096	TepI	12.2222	19.5841	3.82888	0.579023	0.755638	0.503043	2.66025	3.84688	1.38784	21.1083	25.9173	7.61143
1637986_at	CG15253		1.21221	1.14984	3.09417	1.09671	1.22432	1.59523	1.15301	1.18649	2.22169	1.10532	0.939168	1.93964
1640092_a_at	CG4894	Ca-1D	0.528362	0.959894	0.718203	0.55585	0.980836	0.569474	0.541932	0.970309	0.639529	0.950548	0.978649	1.26117
Genes necessary for proper lamella formation in Drosophila S2 cells from Rogers et al. (2005)
1631049_at	CG9901	Arp14D	1.1327	0.933293	0.839574	1.05691	0.995314	0.934183	1.09415	0.963805	0.885616	1.07171	0.937687	0.898726
1623716_at	CG7558	Arp66B	1.06989	0.958192	1.03989	1.01106	1.01828	1.09521	1.04006	0.987777	1.06719	1.05819	0.940993	0.949487
1636770_at	CG5972	Arc-p20	1.20517	0.942891	1.1043	1.15994	1.04526	1.13129	1.18234	0.992759	1.11772	1.039	0.902061	0.976139
1638871_at	CG4636	SCAR	1.01634	0.987996	0.949747	1.05973	0.993548	1.0859	1.03781	0.990768	1.01555	0.959054	0.994411	0.874615
1630271_at	CG5837	Hem	0.911409	0.976022	0.73096	0.963135	0.981496	0.921276	0.936915	0.978755	0.820619	0.946294	0.994423	0.793421
1626993_at	CG4931	Sra-1	0.951218	0.866417	0.80548	1.02192	0.878356	1.13189	0.985935	0.872366	0.954836	0.930816	0.986408	0.711627
1632196_at	CG9749	Abi	0.89641	0.865579	0.742161	0.913827	0.980682	0.954736	0.905076	0.921335	0.841765	0.980941	0.882629	0.777346
1640251_s_at	CG9553	chic	1.03695	0.979475	0.893383	0.94328	1.06716	0.927831	0.989009	1.02238	0.910444	1.09931	0.917834	0.962872
1629012_at	CG5061	capt	1.10163	0.860358	0.994767	1.01458	1.00086	1.10363	1.05721	0.927954	1.04779	1.0858	0.859617	0.901357
1623463_at	CG4254	tsr	1.06208	1.00115	1.02633	1.04006	1.04593	1.02505	1.05101	1.02329	1.02569	1.02117	0.957193	1.00126
1637557_a_at	CG10724		1.03658	0.773085	0.866929	0.943821	0.916984	1.03997	0.989112	0.841966	0.949515	1.09828	0.843074	0.833612
1637629_a_at	CG6238	ssh	0.893279	0.946241	0.871885	0.948367	1.03687	0.917532	0.920411	0.990519	0.894418	0.941913	0.912596	0.95025
1630572_at	CG17158	cpb	1.15008	0.98814	0.82087	1.08566	0.969103	1.04738	1.11741	0.978575	0.927235	1.05934	1.01964	0.783735
1633543_s_at	CG12530	Cdc42	0.829377	0.935305	0.625961	0.89033	1.03621	0.886942	0.859313	0.984465	0.745112	0.931539	0.90262	0.705752
1624864_s_at	CG3727	dock	0.88686	0.940024	0.889209	1.02533	0.979823	1.02685	0.953585	0.959717	0.955554	0.864949	0.959381	0.865958
1627840_a_at	CG15792	zip	0.981933	1.0124	0.683869	0.897698	0.988297	0.839143	0.938871	1.00027	0.757538	1.09383	1.02439	0.814962
1626808_s_at	CG8416	Rho1	1.15197	1.01407	0.982898	1.07774	1.07294	1.06082	1.11424	1.04309	1.02111	1.06887	0.945127	0.926549
1625488_s_at	CG8416	Rho1	1.08952	1.0639	1.00646	1.02216	1.11221	1.04302	1.0553	1.08779	1.02458	1.0659	0.956561	0.964941
1634690_at	CG13345	RacGAP50C	1.03229	0.808164	0.926552	0.931338	0.99817	0.985181	0.980518	0.898156	0.955417	1.1084	0.809646	0.940489
1625942_s_at	CG1768	dia	1.15136	1.03905	0.927196	1.17886	1.08445	1.04947	1.16503	1.06151	0.986442	0.976674	0.958142	0.883485
1637424_at	CG10522		0.984853	0.850437	0.800983	0.931938	1.02066	0.885601	0.95803	0.93167	0.84223	1.05678	0.83322	0.904452
1637214_a_at	CG2092	scra	0.909523	0.848285	0.783515	0.90896	0.967059	0.965456	0.909242	0.905727	0.869741	1.00062	0.877181	0.811549
Genes downregulated after attack by A. tabida in Wertheim et al. (2005)
1638481_at	CG2736		0.797807	0.983061	0.588546	0.987059	1.02737	0.926541	0.887402	1.00497	0.738453	0.808267	0.956867	0.635208
1632517_at	CG7966		0.783587	0.685979	0.748894	1.03295	1.11357	1.01562	0.899669	0.874004	0.872118	0.758594	0.616021	0.737377
1633048_at	CG8193		0.976302	0.710778	0.561052	0.753205	0.976644	1.03703	0.857528	0.833173	0.762777	1.2962	0.727776	0.541018
1635494_at	CG5779	Bc	1.02039	0.644731	0.584083	0.629307	0.979439	1.04239	0.801338	0.794653	0.780284	1.62146	0.658265	0.56033
1635691_at	CG11491	br	0.498865	0.426394	0.302251	0.6032	1.03188	0.757625	0.548558	0.663317	0.478532	0.827031	0.413219	0.398946
1628018_at	CG7002	Hml	0.884314	1.01528	0.685939	0.499213	0.586971	0.513196	0.664426	0.771971	0.593314	1.77142	1.72969	1.3366
1638424_at	CG10514		1.81444	0.994312	0.757968	1.38745	0.934999	0.689763	1.58665	0.964199	0.723062	1.30775	1.06344	1.09888
1628935_at	CG10962		1.45383	0.646142	0.609538	0.988998	1.09385	1.19799	1.1991	0.840703	0.85453	1.47001	0.590706	0.508799
1624308_at	CG11720	Sgs3	0.95879	0.993476	0.0736498	1.00409	0.974845	0.0791443	0.981178	0.984117	0.0763476	0.954887	1.01911	0.930576
1624892_s_at	CG11892		1.52388	1.15113	0.797803	1.467	0.983032	0.934275	1.49517	1.06377	0.863347	1.03877	1.171	0.853928
1626630_at	CG12181	Sgs4	0.981121	0.850774	0.0385104	0.97557	0.944912	0.0521339	0.978342	0.896608	0.0448073	1.00569	0.900374	0.738682
1634027_at	CG12715		1.00572	0.985726	0.975669	0.934589	0.989802	0.940835	0.969502	0.987762	0.958094	1.07611	0.995882	1.03702
1630920_at	CG12841	Tsp42Ek	1.1936	0.570153	0.861266	0.826231	1.00546	0.967121	0.993072	0.757145	0.91266	1.44464	0.567054	0.890547
1632623_at	CG13279	Cyt-b5-r	1.1032	0.940355	0.931864	1.32863	1.14276	1.11598	1.21068	1.03663	1.01977	0.830331	0.822882	0.835022
1639982_at	CG15369		0.676114	0.44026	0.327907	1.69711	1.10595	0.493933	1.07119	0.697786	0.402448	0.398391	0.398083	0.663868
1637995_at	CG15404		1.00283	0.937678	0.730987	1.00206	0.989211	0.743137	1.00245	0.9631	0.737037	1.00077	0.947905	0.98365
1638338_a_at	CG17285	Fbp1	1.02369	0.891082	0.246434	0.952487	0.900159	0.37592	0.987447	0.895609	0.304367	1.07475	0.989916	0.655551
1631053_at	CG18087	Sgs7	0.928748	0.923981	0.115553	0.938355	0.972764	0.194653	0.933539	0.948059	0.149976	0.989762	0.949851	0.593632
1639362_s_at	CG18606	CG10476 /// CG18606	0.869535	0.702863	0.392017	0.963583	1.10974	0.915006	0.915352	0.883175	0.598914	0.902398	0.633356	0.428431
1634699_a_at	CG30019		1.20175	0.748738	1.3981	1.16382	0.913357	1.09217	1.18263	0.826961	1.2357	1.03259	0.819766	1.28012
1625739_at	CG3292		0.607507	0.507861	0.216882	0.770721	1.05429	0.741435	0.684265	0.731732	0.401004	0.788233	0.48171	0.292517
1631333_s_at	CG32954		0.969721	1.04259	1.015	1.03157	1.03392	1.03338	1.00017	1.03824	1.02415	0.940048	1.00838	0.98221
1631588_at	CG3724	Pgd	0.99994	1.05097	1.6031	0.937124	1.11068	1.20032	0.968022	1.08041	1.38716	1.06703	0.946245	1.33556
1624695_at	CG3999		0.666166	0.71751	0.983462	1.00878	1.19294	0.994345	0.819765	0.925173	0.988889	0.660369	0.601464	0.989056
1623243_at	CG5656		1.39771	0.795868	0.396943	1.31454	0.908965	1.02162	1.35548	0.850539	0.63681	1.06327	0.875576	0.388541
1632531_at	CG5770		0.850107	0.532961	0.563588	1.04468	0.854876	1.18795	0.942387	0.674993	0.81824	0.813746	0.623436	0.47442
1627493_at	CG5958		0.955675	0.983367	1.22924	1.09249	1.1217	1.17836	1.02179	1.05026	1.20353	0.874772	0.876676	1.04318
1638108_at	CG6132	Sgs8	1.07977	1.01169	0.163695	1.03513	1.03773	0.1472	1.05722	1.02463	0.155228	1.04313	0.974906	1.11206
1636973_at	CG7390	smp-30	1.16651	0.99157	1.67437	1.11535	1.037	1.12997	1.14064	1.01403	1.3755	1.04587	0.956193	1.48179
1639249_at	CG7587		1.00567	0.892844	0.372366	0.955307	0.923608	0.388126	0.980167	0.908096	0.380164	1.05272	0.966692	0.959393
1634997_at	CG7596	Sgs5	1.01839	1.00051	0.065578	1.00314	0.951649	0.0520042	1.01073	0.975772	0.0583981	1.0152	1.05134	1.26101
1625987_at	CG7604	Eig71Ee	0.977715	0.863782	0.156371	0.993055	1.015	0.169926	0.985355	0.936342	0.163008	0.984552	0.851018	0.92023
1626366_at	CG7758	ppl	0.796228	0.707915	0.925791	1.10604	1.15924	1.16662	0.938433	0.905894	1.03925	0.719893	0.610672	0.793566
1623815_at	CG8100		0.951881	0.393687	0.218755	1.03799	0.882919	0.774306	0.994006	0.589571	0.411562	0.917039	0.445892	0.282518
1631452_at	CG8665		0.930559	0.972397	1.07027	0.950136	1.01017	0.921429	0.940297	0.991102	0.993066	0.979395	0.962612	1.16154
1641270_at	CG8745		1.10169	0.720794	0.536413	1.06857	1.09323	0.939957	1.085	0.887691	0.710074	1.031	0.659324	0.570679
1635498_at	CG9259		1.33555	0.924506	0.622316	0.941252	1.23187	0.913571	1.1212	1.06718	0.75401	1.41891	0.750493	0.681191
1639287_at	CG9877		2.55905	0.370979	0.740243	1.88181	0.996776	1.26806	2.19446	0.608098	0.968851	1.35989	0.372178	0.58376
1629932_at	CG9891	yellow-d2	0.88026	0.746144	0.371943	0.940577	1.1217	1.04874	0.909919	0.914849	0.624557	0.935873	0.665192	0.354657
Genes upregulated after attack by A. tabida in Wertheim et al. (2005)
1629530_at	CG15066	IM23	15.4236	10.582	0.61881	0.846732	1.07541	0.449689	3.61381	3.37344	0.527515	18.2154	9.83997	1.37608
1626345_at	CG15231	IM4	8.36233	6.29116	1.92678	0.83815	0.51919	1.16136	2.64743	1.80729	1.49589	9.97713	12.1173	1.65906
1622893_at	CG16844	IM3	9.12326	10.0164	1.14702	0.870546	1.68362	1.21909	2.81819	4.10655	1.18251	10.4799	5.9493	0.940884
1640360_at	CG18106	IM2	8.36229	11.2495	1.36187	0.713782	2.22798	0.967546	2.44312	5.00637	1.1479	11.7155	5.0492	1.40756
1633053_at	CG18108	IM1	23.9644	11.2009	1.98822	0.816517	0.905125	0.777966	4.4235	3.18405	1.24369	29.3496	12.3749	2.55566
1626319_a_at	CG18279	IM10 /// CG33470	7.31716	2.58194	1.70733	0.890267	1.07607	0.90972	2.5523	1.66684	1.24627	8.21906	2.39942	1.87676
1628298_at	CG2952	Dox-A3	1.02317	1.00275	1.92592	0.972318	0.922179	1.19257	0.997418	0.961623	1.51552	1.0523	1.08737	1.61494
1633167_s_at	CG6788	CG32496 /// CG6788	0.99943	2.02387	2.09014	0.992913	0.985032	1.18575	0.996166	1.41194	1.57429	1.00656	2.05462	1.76272
1627613_at	CG8175	Mtk	5.6798	3.18327	1.29457	5.99836	3.15615	1.52618	5.83691	3.16968	1.40561	0.946892	1.00859	0.848245
1630741_s_at	CG14704	PGRP-LB	1.32424	1.1354	1.16372	1.16474	1.073	1.12417	1.24194	1.10376	1.14377	1.13694	1.05816	1.03518
1636490_at	CG9681	PGRP-SB1	8.6904	1.30413	1.21635	13.3111	1.47981	0.91575	10.7554	1.38919	1.0554	0.652868	0.881284	1.32826
1626272_s_at	CG3066		2.85606	1.3203	1.30004	1.08513	1.12142	1.11895	1.76045	1.2168	1.2061	2.632	1.17735	1.16184
1630688_at	CG1242	Hsp83	0.871261	0.837446	0.976371	0.915632	0.994916	0.927167	0.893171	0.912792	0.951451	0.951541	0.841725	1.05307
1627271_at	CG13422		5.87537	5.68607	0.5	0.974446	0.759783	0.374137	2.39275	2.0785	0.432514	6.02945	7.48381	1.33641
1632381_at	CG14226	dome	1.18802	0.787548	0.88922	1.04949	0.811964	0.884092	1.11661	0.799663	0.886652	1.132	0.969929	1.0058
1634552_at	CG10363	TepIV	1.46298	1.56897	0.871563	1.02212	0.681151	0.733061	1.22284	1.03378	0.799318	1.43132	2.30341	1.18894
1637734_at	CG18096	TepI	12.2222	19.5841	3.82888	0.579023	0.755638	0.503043	2.66025	3.84688	1.38784	21.1083	25.9173	7.61143
1627975_at	CG5609	TotB	2.47832	2.23065	1.05373	0.932779	0.925422	0.933034	1.52044	1.43677	0.991548	2.65692	2.41042	1.12936
1630067_a_at	CG7052	TepII	4.90174	3.48027	0.699152	1.12935	0.993675	0.815526	2.35282	1.85964	0.7551	4.34033	3.50243	0.857301
1629847_at	CG12002	Pxn	0.990286	1.06531	0.933114	1.00679	0.989646	0.980889	0.998506	1.02678	0.956703	0.983604	1.07645	0.951294
1625124_at	CG10146	AttA	12.1539	0.940388	0.788144	5.55755	1.24598	0.895334	8.21862	1.08245	0.840031	2.18691	0.754737	0.88028
1627551_s_at	CG18372	AttA /// AttB	12.2988	0.940146	0.481556	6.27675	1.5446	0.803255	8.78615	1.20505	0.621943	1.95942	0.608666	0.599506
1627376_at	CG11992	Rel	1.32486	0.823632	0.733312	1.18474	1.0177	0.997986	1.25284	0.91554	0.855473	1.11828	0.809305	0.734791
1639321_s_at	CG5490	Tl	2.50088	1.37879	0.82078	1.11863	1.00978	0.867892	1.67259	1.17995	0.844008	2.23566	1.36543	0.945717
1636653_at	CG1857	nec	2.74214	1.36779	1.048	0.923047	1.12489	0.960585	1.59095	1.24041	1.00334	2.97075	1.21593	1.091
1636528_at	CG5520	Gp93	1.48981	0.712431	0.851974	0.890764	1.01145	0.900818	1.15199	0.848876	0.876055	1.67251	0.704364	0.945778
1635522_a_at	CG12789		1.03736	1.0865	1.0347	1.09994	1.19836	1.07575	1.06819	1.14106	1.05502	0.943105	0.906656	0.961839
1639072_at	CG1594	hop	1.50544	0.906057	0.80498	1.00493	0.968445	0.86067	1.22998	0.936732	0.832359	1.49806	0.935578	0.935295
1624586_a_at	CG10078	Prat2	0.832519	0.755781	0.543153	1.03171	1.0267	0.950933	0.926778	0.880888	0.718681	0.806932	0.736124	0.571179
1623265_at	CG10513		1.16645	0.760727	0.491497	1.3462	1.05775	0.620118	1.25311	0.89703	0.552074	0.866482	0.719191	0.792586
1635635_a_at	CG10596	Msr-110	1.0303	1.17855	0.964151	1.11055	1.0743	1.0311	1.06967	1.12522	0.997062	0.927734	1.09704	0.935075
1626086_at	CG10621		1.26092	0.949311	0.386441	2.55128	0.993205	0.945373	1.79359	0.97101	0.604426	0.49423	0.955806	0.408771
1641589_s_at	CG11648	Abd-B	1.09765	0.965465	0.828207	1.04043	0.970583	0.872215	1.06866	0.968021	0.849926	1.055	0.994727	0.949544
1641286_s_at	CG12101	Hsp60	0.797737	0.804611	1.39715	0.919854	1.04777	1.06507	0.856622	0.918175	1.21986	0.867243	0.767929	1.3118
1634950_at	CG12785		0.799388	0.907734	1.15625	0.978891	0.973073	0.994921	0.884598	0.939836	1.07256	0.816626	0.932853	1.16216
1634002_at	CG13315		1.17229	1.13001	1.3578	1.16017	1.11752	1.32826	1.16622	1.12375	1.34295	1.01044	1.01117	1.02224
1624413_at	CG14527		0.934979	1.05077	1.07538	0.867733	0.900546	0.860041	0.900729	0.972762	0.961704	1.0775	1.16681	1.25039
1629083_at	CG16704		1.04997	1.44335	1.00699	1.14742	0.925457	1.02454	1.09762	1.15575	1.01573	0.915074	1.55961	0.982876
1628474_at	CG16712		1.25503	1.0664	1.13402	1.10723	1.0497	1.01431	1.17881	1.05802	1.07249	1.13349	1.01591	1.11802
1632299_at	CG16827	PS4	1.08423	1.08623	1.37403	1.00866	1.01737	1.04728	1.04577	1.05124	1.19958	1.07492	1.06769	1.31199
1623565_at	CG17278		1.46188	0.992123	1.39709	1.28603	1.0355	1.14827	1.37114	1.01358	1.26659	1.13674	0.958108	1.21669
1633305_at	CG18111	Obp99a	0.900437	0.722056	0.563795	2.10142	0.947263	0.817284	1.37557	0.827029	0.678808	0.428489	0.762255	0.689839
1627116_at	CG18316		1.27105	0.967567	1.13346	1.23456	1.01972	1.12297	1.25268	0.993299	1.1282	1.02956	0.94886	1.00935
1623580_at	CG1913	Tub84B	1.04542	0.976463	1.00392	1.02849	1.09848	0.989074	1.03692	1.03568	0.996471	1.01646	0.888921	1.01501
1639892_at	CG1982	Sodh-1	1.21589	0.561895	1.49498	1.52049	0.93485	0.960257	1.35969	0.724767	1.19815	0.799671	0.601054	1.55685
1633624_s_at	CG2512	Tub84D	0.952813	0.93249	0.987803	0.924057	0.940123	0.947958	0.938325	0.936299	0.967675	1.03112	0.991881	1.04203
1638176_at	CG30388	Magi	1.12155	1.20298	0.824896	1.15873	1.18198	1.0879	1.13999	1.19243	0.947316	0.96791	1.01777	0.758244
1631415_at	CG30414		1.16677	1.01185	1.07537	0.967732	0.97373	1.136	1.0626	0.992609	1.10527	1.20568	1.03915	0.946634
1635173_at	CG31651		1.40047	1.18026	0.775089	1.05088	1.07064	1.0038	1.21315	1.12411	0.882063	1.33266	1.10239	0.772153
1636149_at	CG31705		1.05604	1.30114	0.881614	1.0571	1.06998	0.911405	1.05657	1.17991	0.896386	0.998995	1.21604	0.967313
1627302_at	CG3174	Fmo-2	0.811637	1.17533	1.3193	1.07952	1.13183	1.12315	0.936046	1.15338	1.21728	0.751847	1.03843	1.17465
1628713_at	CG32404		0.442078	1.03152	0.373213	1.0266	0.830423	1.25351	0.673675	0.925526	0.683979	0.430623	1.24216	0.297733
1628947_s_at	CG3297	mnd	0.844104	1.05722	1.05623	1.15526	1.05199	0.903628	0.987503	1.0546	0.976956	0.730659	1.00497	1.16888
1639503_at	CG3401	Tub60D	1.11189	1.24351	1.19773	1.16854	0.958774	0.974959	1.13986	1.0919	1.08062	0.951518	1.29698	1.22849
1636410_at	CG3505		1.45262	0.937101	0.825418	1.10331	0.903342	1.13079	1.26597	0.920067	0.966112	1.3166	1.03737	0.72995
1626301_at	CG4559	Idgf3	1.41865	1.2998	0.901225	1.22305	1.14742	0.968602	1.31723	1.22123	0.934306	1.15993	1.13281	0.930438
1625816_at	CG4781		1.11262	0.865407	0.934993	1.1325	0.936724	1.06433	1.12251	0.900359	0.997568	0.982451	0.923865	0.87848
1632536_at	CG4793		1.00439	1.014	1.04974	0.986074	0.997726	0.936629	0.995191	1.00583	0.991571	1.01858	1.01631	1.12076
1624957_a_at	CG4821	Tequila	1.39	1.03478	0.647897	0.963684	1.03862	0.922678	1.15738	1.0367	0.773176	1.44238	0.9963	0.702193
1629153_s_at	CG5991		0.938641	0.907999	1.32562	1.25401	1.04645	1.03211	1.08493	0.97477	1.1697	0.74851	0.867694	1.28438
1624505_at	CG6113		1.1392	1.02691	1.07097	1.0636	0.945912	1.21081	1.10075	0.98558	1.13874	1.07108	1.08563	0.884507
1637060_a_at	CG7421	Nopp140	0.760227	1.0751	1.23586	0.908493	1.29075	0.769302	0.83106	1.178	0.975065	0.8368	0.832923	1.60648
1633540_at	CG8147		0.909095	1.09448	1.00444	1.03335	1.09676	1.10869	0.969235	1.09562	1.05528	0.879752	0.997921	0.905976
1635531_at	CG9552	rost	1.39031	1.26779	1.30739	1.04048	1.01848	1.10896	1.20275	1.13632	1.2041	1.33621	1.24479	1.17893
1637367_at	CG10799		2.96257	2.58917	1.59593	1.2443	1.13978	1.27445	1.91998	1.71787	1.42616	2.3809	2.27164	1.25225
1631414_at	CG11313		1.15721	1.61519	1.69939	0.821096	0.723077	0.781463	0.974774	1.0807	1.15239	1.40935	2.23377	2.17462
1629070_at	CG1208		1.83169	1.38857	1.66067	1.72841	1.14569	1.08321	1.7793	1.2613	1.34122	1.05976	1.212	1.5331
1627152_at	CG12918		2.01862	1.13347	0.765413	0.950833	1.05585	0.910398	1.38541	1.09397	0.834764	2.123	1.07351	0.840745
1632341_at	CG13559		1.65235	0.958811	1.13142	1.06323	0.927933	0.9778	1.32546	0.943246	1.05181	1.55408	1.03328	1.15711
1630561_at	CG13641		2.4111	1.07757	0.818273	1.32193	0.807867	1.28557	1.78531	0.933023	1.02564	1.82392	1.33384	0.636507
1636415_at	CG14225		1.75899	0.890526	0.957185	0.804578	0.879703	0.969	1.18964	0.885098	0.963074	2.18622	1.0123	0.987807
1639733_s_at	CG14275		1.6279	0.839955	1.74094	1.33887	1.21676	1.48203	1.47633	1.01095	1.60628	1.21588	0.690323	1.1747
1628258_at	CG14526		1.77275	1.43534	1.1103	1.0611	1.00368	0.999139	1.37152	1.20026	1.05325	1.67068	1.43007	1.11126
1636683_at	CG14610		1.0941	1.16667	1.93373	0.888139	0.928129	1.04602	0.985753	1.04058	1.42223	1.2319	1.25701	1.84865
1640720_a_at	CG14872		2.03044	1.31684	2.11085	1.30767	0.975089	1.08458	1.62946	1.13315	1.51308	1.55272	1.35048	1.94623
1631660_at	CG15065		17.5525	16.7542	8.97615	0.608938	0.850975	0.685841	3.26931	3.7759	2.48117	28.8248	19.6883	13.0878
1625174_at	CG15067		11.7008	8.76337	1.16241	0.679851	1.10194	1.37426	2.82042	3.10753	1.2639	17.2108	7.95266	0.84584
1635060_at	CG15068		7.64093	8.10103	6.26813	0.595217	0.649018	1.18648	2.13261	2.29297	2.72709	12.8372	12.482	5.28294
1630844_at	CG15293		1.96486	1.89458	1.23154	1.20243	1.37248	1.12227	1.53708	1.61254	1.17563	1.63407	1.38041	1.09737
1634848_at	CG16705	CG16705 /// CG18754	5.96684	2.93117	0.807492	1.02487	1.15272	1.01329	2.4729	1.83816	0.904557	5.82203	2.54282	0.796901
1624057_at	CG16713		2.04036	1.35523	1.22911	1.07982	1.06921	1.01021	1.48432	1.20375	1.1143	1.88955	1.26751	1.21668
1630088_at	CG16743		2.33438	1.83886	0.984158	1.32361	1.17234	0.944632	1.75778	1.46826	0.964192	1.76364	1.56853	1.04184
1623669_at	CG16836		13.869	16.077	5.51882	0.902833	1.25588	1.11605	3.53856	4.49341	2.48179	15.3616	12.8014	4.94496
1636333_a_at	CG17795	mthl2	2.15797	3.8729	3.50875	0.713512	0.825071	0.662298	1.24086	1.78757	1.52441	3.02443	4.69402	5.29784
1640144_at	CG18067		5.55132	3.63237	1.26806	0.606062	0.822548	1.10343	1.83424	1.72853	1.18288	9.15966	4.416	1.1492
1638772_at	CG18107		7.63812	5.51162	2.79114	1.13751	1.38032	1.16433	2.94762	2.75822	1.80272	6.71475	3.993	2.39721
1634726_s_at	CG18478	CG31827 /// CG18478	4.26671	5.77749	3.08932	0.968851	0.638648	0.805505	2.03318	1.92088	1.57749	4.40389	9.04643	3.83527
1625324_at	CG18549		1.86348	1.25692	1.00482	0.96051	0.869945	0.95607	1.33787	1.04568	0.980143	1.9401	1.44483	1.05099
1637370_at	CG18550	yellow-f	1.70031	1.79579	1.51605	1.23729	1.37151	1.35476	1.45044	1.56938	1.43314	1.37422	1.30935	1.11905
1623871_at	CG18563		10.999	6.5634	1.11102	0.883416	0.813835	1.00856	3.11716	2.31117	1.05855	12.4505	8.06477	1.1016
1633607_at	CG2444		14.6151	1.81911	0.736252	1.82239	1.03705	0.915172	5.16085	1.3735	0.820851	8.01976	1.75412	0.804496
1640757_at	CG30086	CG33462 /// CG33461	11.9126	4.16516	3.15581	1.07069	0.906337	1.02356	3.57138	1.94295	1.79726	11.1261	4.5956	3.08317
1636154_at	CG30090		1.85384	1.4287	1.03186	0.845954	0.836693	0.873801	1.2523	1.09333	0.94955	2.19141	1.70755	1.18089
1627281_at	CG3117		1.95391	2.00747	1.40691	0.894845	0.761839	0.836612	1.32229	1.23668	1.08492	2.18352	2.63503	1.68168
1635403_at	CG3135		1.94796	1.33592	1.02255	1.00198	0.983781	1.14795	1.39707	1.14641	1.08344	1.9441	1.35795	0.890758
1624619_s_at	CG31780	CG31780 /// CG18477	3.14554	2.74237	1.65485	0.663235	0.633498	0.753444	1.44438	1.31806	1.11662	4.74273	4.32893	2.19638
1632694_at	CG31918		1.65124	1.08234	1.23383	1.09542	0.979351	0.997888	1.34491	1.02956	1.1096	1.5074	1.10516	1.23644
1625438_at	CG32405		0.582993	1.50623	2.6351	1.01345	0.916502	1.28769	0.768659	1.17493	1.84207	0.575254	1.64345	2.04638
1637857_at	CG3410	lectin-24A	15.3533	11.703	3.603	0.703473	0.358682	0.439218	3.28643	2.04881	1.25798	21.825	32.6277	8.20323
1640574_at	CG3949	hoip	0.788392	0.888379	1.88952	0.862303	1.1221	0.927599	0.82452	0.998423	1.3239	0.914287	0.791712	2.03701
1623364_at	CG4250		1.2785	1.53785	1.76895	0.905171	0.745577	0.681695	1.07576	1.07079	1.09813	1.41244	2.06264	2.59493
1636689_at	CG4259		1.58947	1.38698	1.36803	0.794266	0.784236	0.83376	1.12359	1.04294	1.06799	2.00118	1.76857	1.6408
1635768_at	CG4670		2.5222	1.10517	1.07389	1.10324	0.951959	1.14576	1.66811	1.02571	1.10924	2.28617	1.16094	0.937278
1629046_a_at	CG4716		1.69629	2.02748	0.934456	1.01875	0.778253	1.17248	1.31457	1.25614	1.04673	1.66507	2.60517	0.796989
1627912_at	CG5493		1.67965	1.15492	1.01907	1.13962	1.25383	0.920614	1.38353	1.20336	0.968591	1.47386	0.921117	1.10694
1633428_at	CG5700	prc	0.954757	1.09668	2.03558	0.890837	0.892158	1.18176	0.922243	0.989148	1.55099	1.07175	1.22925	1.72251
1625698_at	CG6639		41.9403	14.6238	7.97698	0.852321	0.777587	1.13255	5.97884	3.37214	3.00572	49.2072	18.8067	7.04338
1636946_at	CG6687		2.91577	2.48458	1.07041	0.896615	0.991012	0.895988	1.61689	1.56916	0.979322	3.25197	2.50711	1.19466
1623194_at	CG7637		0.909	1.04652	1.63198	0.938055	1.16451	0.904313	0.923413	1.10394	1.21483	0.969027	0.898681	1.80466
1638648_at	CG8160		4.1225	6.21236	2.09386	2.2869	2.105	1.72851	3.07046	3.61622	1.90243	1.80265	2.95124	1.21137
1631701_a_at	CG8502		1.99262	1.44171	0.201594	1.56788	0.684569	0.87089	1.76754	0.993454	0.419006	1.2709	2.10601	0.231481
1636526_at	CG9451		1.60871	1.203	0.960666	1.17796	0.961349	1.06849	1.37659	1.07541	1.01314	1.36567	1.25137	0.899091
1623910_at	CG9476	Tub85E	1.13767	1.18397	1.71905	1.11393	1.01207	1.12377	1.12574	1.09465	1.3899	1.02131	1.16984	1.52972
1631693_at	CG9616		2.50484	1.94486	1.33466	0.939771	0.874586	0.924013	1.53427	1.3042	1.11051	2.66537	2.22375	1.44441
1626444_at	CG9888	Fib	0.744983	0.868508	1.65155	0.880764	1.04164	0.90377	0.810033	0.951142	1.22173	0.845838	0.833789	1.8274
1632087_at	CG9928		6.59619	6.5745	2.56104	0.901666	1.08873	1.37931	2.43876	2.67542	1.87949	7.31556	6.03867	1.85675
1634674_at	CG9989		5.68778	5.75917	1.73729	1.0815	0.974076	0.904947	2.48019	2.36852	1.25386	5.25916	5.91245	1.91977
