# Supplementary material for: Contrasting Infection Strategies in Generalist and Specialist Wasp Parasitoids of Drosophila melanogaster
Source: PLoS Pathog. 2007 Oct 26;3(10):e158. doi: 10.1371/journal.ppat.0030158 (PMC2042021; doi:10.1371/journal.ppat.0030158)
Supplement: Table S4 — (16 KB XLS) [file ppat.0030158.st004.xls]

## Sheet: Sheet1
Table S4. Percent of genes differentially regulated by A. tabida attack (as reported by Wertheim et al. 2005) that were also differentially
regulated by Lb17 or Lh14 attack
		All Genes				Defense Response Genes Only
Criteria	Upregulated	Downregulated	Total		Upregulated	Downregulated	Total
Lb17 attack, p < 0.01	46	28	42		43	67	47
Lh14 attack, p < 0.01	6	5	6		4	17	6
Lb17 attack, fold change > 1.5	63	64	63		75	67	74
Lh14 attack, fold change > 1.5	11	31	16		21	50	26
